# Supplementary material for: The genus Ussurohelcon Belokobylskij (Hymenoptera, Braconidae, Helconinae) in Vietnam, with descriptions of six new species
Source: Zookeys. 2026 Jan 14;1266:299–324. doi: 10.3897/zookeys.1266.176930 (PMC12824587; doi:10.3897/zookeys.1266.176930)
Supplement: XML Treatment for Ussurohelcon hagiang [file zookeys.1266.176930-treatment2.xml]

<!DOCTYPE tp:taxon-treatment
  PUBLIC "-//TaxonX//DTD Taxonomic Treatment Publishing DTD v0 20100105//EN" "tax-treatment-NSO.dtd">
<tp:taxon-treatment xmlns:tp="http://www.plazi.org/taxpub"><tp:treatment-meta><kwd-group><label>Taxon classification</label><kwd>
                <named-content content-type="kingdom">Animalia</named-content>
              </kwd><kwd>
                <named-content content-type="order">Hymenoptera</named-content>
              </kwd><kwd>
                <named-content content-type="family">Braconidae</named-content>
              </kwd></kwd-group><mixed-citation publication-type="journal"><person-group><name><surname>Oanh</surname><given-names>Nguyen Thi</given-names></name><name><surname>Dzuong</surname><given-names>Nguyen Van</given-names></name><name><surname>Long</surname><given-names>Khuat Dang</given-names></name><name><surname>van Achterberg</surname><given-names>Cornelis</given-names></name><name><surname>Hiep</surname><given-names>Nguyen Duc</given-names></name></person-group><article-title>The genus
                    <italic><tp:taxon-name><tp:taxon-name-part taxon-name-part-type="genus" reg="Ussurohelcon">Ussurohelcon</tp:taxon-name-part></tp:taxon-name></italic> Belokobylskij (<tp:taxon-name><tp:taxon-name-part taxon-name-part-type="order" reg="Hymenoptera">Hymenoptera</tp:taxon-name-part></tp:taxon-name>, <tp:taxon-name><tp:taxon-name-part taxon-name-part-type="family" reg="Braconidae">Braconidae</tp:taxon-name-part></tp:taxon-name>, <tp:taxon-name><tp:taxon-name-part taxon-name-part-type="subfamily" reg="Helconinae">Helconinae</tp:taxon-name-part></tp:taxon-name>) in Vietnam, with descriptions of six new species</article-title><source>Zookeys</source><day>14</day><month>01</month><year>2026</year><volume>1266</volume><fpage>299</fpage><lpage>324</lpage><pub-id pub-id-type="doi">10.3897/zookeys.1266.176930</pub-id></mixed-citation></tp:treatment-meta><tp:nomenclature><tp:taxon-name><object-id xmlns:xlink="http://www.w3.org/1999/xlink" content-type="arpha" xlink:type="simple">7AFD8929-A060-5B6D-AEC4-E52A0546D7E6</object-id><tp:taxon-name-part taxon-name-part-type="genus" reg="Ussurohelcon">Ussurohelcon</tp:taxon-name-part> <tp:taxon-name-part taxon-name-part-type="species" reg="hagiang">hagiang</tp:taxon-name-part><object-id xmlns:xlink="http://www.w3.org/1999/xlink" content-type="zoobank" xlink:type="simple">https://zoobank.org/FC5426B9-429D-4C83-8A06-27521E5E5BBE</object-id></tp:taxon-name><tp:taxon-authority>Long</tp:taxon-authority><tp:taxon-status xmlns:xlink="http://www.w3.org/1999/xlink" xlink:type="simple">sp. nov.</tp:taxon-status><xref ref-type="fig" rid="F1">Figs 1</xref><xref ref-type="fig" rid="F2">, 2</xref></tp:nomenclature><tp:treatment-sec sec-type="Type material"><title>Type material.</title><p><bold><italic>Holotype</italic></bold>: • ♂, “Hel.<bold>121</bold>” (<abbrev xmlns:xlink="http://www.w3.org/1999/xlink" content-type="institution" xlink:title="Institute of Ecology and Biological Resources" xlink:type="simple">IEBR</abbrev>), Northeast Vietnam: Ha Giang, Vi Xuyen, Cao Bo, Tay Con Linh Mountains, forest, <named-content xmlns:xlink="http://www.w3.org/1999/xlink" content-type="dwc:verbatimCoordinates" xlink:type="simple">20°47'N, 104°49'E</named-content>, 1400 m, sweep (net),14.ix.2000, K.D. Long.</p><fig id="F1" position="float" orientation="portrait"><object-id xmlns:xlink="http://www.w3.org/1999/xlink" content-type="doi" xlink:type="simple">10.3897/zookeys.1266.176930.figure1</object-id><object-id xmlns:xlink="http://www.w3.org/1999/xlink" content-type="arpha" xlink:type="simple">021C20D6-DA14-5CE9-8371-624593CAAC09</object-id><label>Figure 1.</label><caption><p>Habitus of <italic><tp:taxon-name><tp:taxon-name-part taxon-name-part-type="genus" reg="Ussurohelcon">Ussurohelcon</tp:taxon-name-part> <tp:taxon-name-part taxon-name-part-type="species" reg="hagiang">hagiang</tp:taxon-name-part></tp:taxon-name></italic> Long, sp. nov., holotype, male, dorso-lateral view.</p></caption><graphic xmlns:xlink="http://www.w3.org/1999/xlink" xlink:href="zookeys-1266-299_article-176930__-g001.jpg" id="oo_1512045.jpg" position="float" orientation="portrait" xlink:type="simple"><uri content-type="original_file" xlink:type="simple">https://binary.pensoft.net/fig/1512045</uri></graphic></fig><fig id="F2" position="float" orientation="portrait"><object-id xmlns:xlink="http://www.w3.org/1999/xlink" content-type="doi" xlink:type="simple">10.3897/zookeys.1266.176930.figure2</object-id><object-id xmlns:xlink="http://www.w3.org/1999/xlink" content-type="arpha" xlink:type="simple">F99B1E5F-96A2-5D26-8BF1-FCE9AAF4171C</object-id><label>Figure 2.</label><caption><p>Diagnostic characters of <italic><tp:taxon-name><tp:taxon-name-part taxon-name-part-type="genus" reg="Ussurohelcon">Ussurohelcon</tp:taxon-name-part> <tp:taxon-name-part taxon-name-part-type="species" reg="hagiang">hagiang</tp:taxon-name-part></tp:taxon-name></italic> Long, sp. nov., holotype, male. <bold>A</bold>. Head, dorsal view; <bold>B</bold>. Head, frontal view; <bold>C</bold>. Head, lateral view; <bold>D</bold>. Mesonotum, dorsal view; <bold>E</bold>. Mesopleuron; <bold>F</bold>. Propodeum; <bold>G</bold>. Occipital flange and mandible, red arrow indicates width of mandible, and white arrow indicates length of ventral occipital flange; <bold>H</bold>. Metasoma, dorsal view; <bold>I</bold>. Fore wing; <bold>J</bold>. Hind wing. Scale bars in mm.</p></caption><graphic xmlns:xlink="http://www.w3.org/1999/xlink" xlink:href="zookeys-1266-299_article-176930__-g002.jpg" id="oo_1512046.jpg" position="float" orientation="portrait" xlink:type="simple"><uri content-type="original_file" xlink:type="simple">https://binary.pensoft.net/fig/1512046</uri></graphic></fig></tp:treatment-sec><tp:treatment-sec sec-type="Notes"><title>Notes.</title><p><italic><tp:taxon-name><tp:taxon-name-part taxon-name-part-type="genus" reg="Ussurohelcon">Ussurohelcon</tp:taxon-name-part> <tp:taxon-name-part taxon-name-part-type="species" reg="hagiang">hagiang</tp:taxon-name-part></tp:taxon-name></italic> sp. nov. is the most similar to <italic><tp:taxon-name><tp:taxon-name-part taxon-name-part-type="genus" reg="Ussurohelcon">U.</tp:taxon-name-part> <tp:taxon-name-part taxon-name-part-type="species" reg="longigenis">longigenis</tp:taxon-name-part></tp:taxon-name></italic> Belokobylskij, 1989 from the Eastern Palaearctic (Russia), but it differs from the latter in having the propodeum with a closed areola (vs open in <italic><tp:taxon-name><tp:taxon-name-part taxon-name-part-type="genus" reg="Ussurohelcon">U.</tp:taxon-name-part> <tp:taxon-name-part taxon-name-part-type="species" reg="longigenis">longigenis</tp:taxon-name-part></tp:taxon-name></italic>), the frons largely punctate laterally (vs finely punctate in <italic><tp:taxon-name><tp:taxon-name-part taxon-name-part-type="genus" reg="Ussurohelcon">U.</tp:taxon-name-part> <tp:taxon-name-part taxon-name-part-type="species" reg="longigenis">longigenis</tp:taxon-name-part></tp:taxon-name></italic>), and <abbrev xmlns:xlink="http://www.w3.org/1999/xlink" xlink:title="Minimum ocular–ocellar distance" xlink:type="simple">OOL</abbrev> 2.5× <abbrev xmlns:xlink="http://www.w3.org/1999/xlink" xlink:title="Diameter of posterior ocellus" xlink:type="simple">OD</abbrev> (vs 4.0× in <italic><tp:taxon-name><tp:taxon-name-part taxon-name-part-type="genus" reg="Ussurohelcon">U.</tp:taxon-name-part> <tp:taxon-name-part taxon-name-part-type="species" reg="longigenis">longigenis</tp:taxon-name-part></tp:taxon-name></italic>).</p></tp:treatment-sec><tp:treatment-sec sec-type="Description"><title>Description.</title><p>Holotype, ♂, length of body 3.6 mm, fore wing 3.3 mm (Fig. <xref ref-type="fig" rid="F1">1</xref>).</p><p><bold><italic>Head</italic></bold>. Antenna with 27 flagellomeres; antenna without white band; length of scapus 3.0× its maximum width; length of first flagellomere 1.1× second one; length of first, second, and penultimate flagellomeres 2.5, 2.3, and 1.5× their widths, respectively; in dorsal view, head 2.0× as wide as length medially; eye 2.0× as long as temple (Fig. <xref ref-type="fig" rid="F2">2A</xref>); frons depressed, medially smooth, laterally punctate; lamella between antennal sockets protruding above depression, anteriorly connecting ridge; occipital carina dorsally complete, medio-dorsally mostly curved; ocelli small, <abbrev xmlns:xlink="http://www.w3.org/1999/xlink" xlink:title="Minimum ocular–ocellar distance" xlink:type="simple">OOL</abbrev>: <abbrev xmlns:xlink="http://www.w3.org/1999/xlink" xlink:title="Diameter of posterior ocellus" xlink:type="simple">OD</abbrev>: <abbrev xmlns:xlink="http://www.w3.org/1999/xlink" xlink:title="Minimum postocellar line" xlink:type="simple">POL</abbrev> = 10: 4: 5; vertex and temple finely punctate; in frontal view, width of face 0.7× length of face and clypeus medially combined; eye 1.4× as long as malar space; face with obtuse median ridge, densely rugo-punctate (Fig. <xref ref-type="fig" rid="F2">2B</xref>); clypeus not medially depressed, rugo-punctate, with indistinct pointed medio-ventral process; occipital flange not overpassing 0.3 basal of mandible, 1.2× as long as basal width of mandible (Fig. <xref ref-type="fig" rid="F2">2C, G</xref>); in lateral view, eye length 1.4× as long as its width, and 2.1× malar space, respectively; malar space 2.5× as long as basal width of mandible; malar space largely rugulose; mandible rugo-punctate, smooth at extreme apex (Fig. <xref ref-type="fig" rid="F2">2G</xref>); length of maxillary palp 0.5× height of head.</p><p><bold><italic>Mesosoma</italic></bold>. In lateral view, mesoscutum flat posteriorly, length of mesosoma 1.55× its height (Fig. <xref ref-type="fig" rid="F2">2E</xref>); pronotal side densely crenulate medially, finely punctulate dorsally and ventrally; propleuron narrow, finely punctulate (Fig. <xref ref-type="fig" rid="F2">2E</xref>); prepectal carina complete, strong; postpectal carina present only medio-posteriorly; precoxal sulcus wide, shallowly impressed, but deeper near postpectal carina, sparsely punctate, with dense long setae posteriorly; remainder of mesopleuron (dorsally and ventrally) finely punctulate (Fig. <xref ref-type="fig" rid="F2">2E</xref>); metapleuron with long setae, largely rugo-punctate; notauli narrow, sparsely crenulate anteriorly, fused into flat area posteriorly; median lobe of mesoscutum finely punctulate; lateral lobes convex rugo-punctate anteriorly, coriaceous posteriorly; medio-posterior carina on 0.5 apical of the median lobe of mesoscutum (Fig. <xref ref-type="fig" rid="F2">2D</xref>); scutellar sulcus deep and wide, 0.5× as long as scutellum, with three carinae; scutellum convex and finely punctulate, propodeum with short basal carina and closed median areola, reticulate rugose laterally, smooth medially (Fig. <xref ref-type="fig" rid="F2">2F</xref>).</p><p><bold><italic>Wings</italic></bold>. Fore wing: pterostigma 3.3× as long as its width medially (Fig. <xref ref-type="fig" rid="F2">2I</xref>); r: 3-SR: SR1 = 5: 11: 46; 2-SR: 3-SR: r-m = 14: 11: 6; 3-SR: 2-M = 11: 18; vein r-m vertical or nearly so (Fig. <xref ref-type="fig" rid="F2">2I</xref>); vein m-cu far postfurcal; 1-CU1: cu-a: 2-CU1: 3-CU1 = 5: 8: 13: 7; vein 1-SR present and short; vein 1-M distinctly curved; vein a absent, vein 2A weakly indicated at base. Hind wing: M+CU: 1-M: cu-a: 1r-m = 28: 9: 10: 8; 1-M: 1r-m = 9: 8 (Fig. <xref ref-type="fig" rid="F2">2I</xref>); vein cu-a nearly straight, weakly curved apically, area basad of it sparsely setose (Fig. <xref ref-type="fig" rid="F2">2J</xref>).</p><p><bold><italic>Legs</italic></bold>. Length of fore tarsus 0.7× fore tibia; length of femur, tibia and basitarsus of hind leg 3.3, 6.6 and 5.4× their width, respectively; length of inner and outer hind tibial spurs 0.3 and 0.25× hind basitarsus, respectively.</p><p><bold><italic>Metasoma</italic></bold>. Length of first metasomal tergite 1.7× its posterior width, its surface largely smooth (Fig. <xref ref-type="fig" rid="F2">2H</xref>), and dorsal carinae strong basally, extending up to 0.6 basal of the tergite; second suture indistinct.</p><p><bold><italic>Colour</italic></bold>. Body blackish brown; palpi brown; glossa yellow; fore and middle legs pale brown, except fore and middle tibia and tarsus yellow; hind leg brown; tegula yellow; veins on wings yellowish brown, wing membrane hyaline; mesosoma chocolate brown; metasoma brown to dark brown.</p><p><bold>Female</bold>. Unknown.</p></tp:treatment-sec><tp:treatment-sec sec-type="Etymology"><title>Etymology.</title><p>The new species is named after the type locality (Ha Giang province), Northeastern Vietnam.</p></tp:treatment-sec><tp:treatment-sec sec-type="Biology"><title>Biology.</title><p>Unknown.</p></tp:treatment-sec><tp:treatment-sec sec-type="Distribution"><title>Distribution.</title><p>Northeastern Vietnam: Ha Giang province.</p></tp:treatment-sec></tp:taxon-treatment>
