# Supplementary material for: The genus Ussurohelcon Belokobylskij (Hymenoptera, Braconidae, Helconinae) in Vietnam, with descriptions of six new species
Source: Zookeys. 2026 Jan 14;1266:299–324. doi: 10.3897/zookeys.1266.176930 (PMC12824587; doi:10.3897/zookeys.1266.176930)
Supplement: XML Treatment for Ussurohelcon hatinh [file zookeys.1266.176930-treatment3.xml]

<!DOCTYPE tp:taxon-treatment
  PUBLIC "-//TaxonX//DTD Taxonomic Treatment Publishing DTD v0 20100105//EN" "tax-treatment-NSO.dtd">
<tp:taxon-treatment xmlns:tp="http://www.plazi.org/taxpub"><tp:treatment-meta><kwd-group><label>Taxon classification</label><kwd>
                <named-content content-type="kingdom">Animalia</named-content>
              </kwd><kwd>
                <named-content content-type="order">Hymenoptera</named-content>
              </kwd><kwd>
                <named-content content-type="family">Braconidae</named-content>
              </kwd></kwd-group><mixed-citation publication-type="journal"><person-group><name><surname>Oanh</surname><given-names>Nguyen Thi</given-names></name><name><surname>Dzuong</surname><given-names>Nguyen Van</given-names></name><name><surname>Long</surname><given-names>Khuat Dang</given-names></name><name><surname>van Achterberg</surname><given-names>Cornelis</given-names></name><name><surname>Hiep</surname><given-names>Nguyen Duc</given-names></name></person-group><article-title>The genus
                    <italic><tp:taxon-name><tp:taxon-name-part taxon-name-part-type="genus" reg="Ussurohelcon">Ussurohelcon</tp:taxon-name-part></tp:taxon-name></italic> Belokobylskij (<tp:taxon-name><tp:taxon-name-part taxon-name-part-type="order" reg="Hymenoptera">Hymenoptera</tp:taxon-name-part></tp:taxon-name>, <tp:taxon-name><tp:taxon-name-part taxon-name-part-type="family" reg="Braconidae">Braconidae</tp:taxon-name-part></tp:taxon-name>, <tp:taxon-name><tp:taxon-name-part taxon-name-part-type="subfamily" reg="Helconinae">Helconinae</tp:taxon-name-part></tp:taxon-name>) in Vietnam, with descriptions of six new species</article-title><source>Zookeys</source><day>14</day><month>01</month><year>2026</year><volume>1266</volume><fpage>299</fpage><lpage>324</lpage><pub-id pub-id-type="doi">10.3897/zookeys.1266.176930</pub-id></mixed-citation></tp:treatment-meta><tp:nomenclature><tp:taxon-name><object-id xmlns:xlink="http://www.w3.org/1999/xlink" content-type="arpha" xlink:type="simple">3BE609A6-1E55-54D8-A0FD-F22664C32B5A</object-id><tp:taxon-name-part taxon-name-part-type="genus" reg="Ussurohelcon">Ussurohelcon</tp:taxon-name-part> <tp:taxon-name-part taxon-name-part-type="species" reg="hatinh">hatinh</tp:taxon-name-part><object-id xmlns:xlink="http://www.w3.org/1999/xlink" content-type="zoobank" xlink:type="simple">https://zoobank.org/C64F8498-6D78-4B77-B3AA-48B60A399AED</object-id></tp:taxon-name><tp:taxon-authority>Long</tp:taxon-authority><tp:taxon-status xmlns:xlink="http://www.w3.org/1999/xlink" xlink:type="simple">sp. nov.</tp:taxon-status><xref ref-type="fig" rid="F3">Figs 3</xref><xref ref-type="fig" rid="F4">, 4</xref></tp:nomenclature><tp:treatment-sec sec-type="Type material"><title>Type material.</title><p><bold><italic>Holotype</italic></bold>: • ♀, labelled “Hel.<bold>073</bold>” (<abbrev xmlns:xlink="http://www.w3.org/1999/xlink" content-type="institution" xlink:title="Institute of Ecology and Biological Resources" xlink:type="simple">IEBR</abbrev>), North-Central Vietnam: Ha Tinh, Huong Son, forest, <named-content xmlns:xlink="http://www.w3.org/1999/xlink" content-type="dwc:verbatimCoordinates" xlink:type="simple">18°22'N, 106°13'E</named-content>, 900 m, May 18, 1998, Malaise [trap], <named-content xmlns:xlink="http://www.w3.org/1999/xlink" content-type="dwc:institutional_code" xlink:title="American Museum of Natural History, New York" xlink:href="http://grbio.org/institution/american-museum-natural-history" xlink:type="simple">AMNH</named-content>, K. Long.</p></tp:treatment-sec><tp:treatment-sec sec-type="Notes"><title>Notes.</title><p><italic><tp:taxon-name><tp:taxon-name-part taxon-name-part-type="genus" reg="Ussurohelcon">Ussurohelcon</tp:taxon-name-part> <tp:taxon-name-part taxon-name-part-type="species" reg="hatinh">hatinh</tp:taxon-name-part></tp:taxon-name></italic> sp. nov. shares with <italic><tp:taxon-name><tp:taxon-name-part taxon-name-part-type="genus" reg="Ussurohelcon">U.</tp:taxon-name-part> <tp:taxon-name-part taxon-name-part-type="species" reg="mellicentralis">mellicentralis</tp:taxon-name-part></tp:taxon-name></italic> sp. nov. frons discretely punctate, and with median depression rather deep; vein 1-SR of fore wing present, short; and vein r-m inclivous, but can be separated from the latter by the following characters: 1) Mesonotum yellowish brown (vs yellow in <italic><tp:taxon-name><tp:taxon-name-part taxon-name-part-type="genus" reg="Ussurohelcon">U.</tp:taxon-name-part> <tp:taxon-name-part taxon-name-part-type="species" reg="mellicentralis">mellicentralis</tp:taxon-name-part></tp:taxon-name></italic>); 2) Vein 1-M of fore wing distinctly curved basally (vs distinctly curved medially in <italic><tp:taxon-name><tp:taxon-name-part taxon-name-part-type="genus" reg="Ussurohelcon">U.</tp:taxon-name-part> <tp:taxon-name-part taxon-name-part-type="species" reg="mellicentralis">mellicentralis</tp:taxon-name-part></tp:taxon-name></italic>); ovipositor sheath 1.3× as long as fore wing (vs 1.0 × in <italic><tp:taxon-name><tp:taxon-name-part taxon-name-part-type="genus" reg="Ussurohelcon">U.</tp:taxon-name-part> <tp:taxon-name-part taxon-name-part-type="species" reg="mellicentralis">mellicentralis</tp:taxon-name-part></tp:taxon-name></italic>). Differences between <italic><tp:taxon-name><tp:taxon-name-part taxon-name-part-type="genus" reg="Ussurohelcon">U.</tp:taxon-name-part> <tp:taxon-name-part taxon-name-part-type="species" reg="hatinh">hatinh</tp:taxon-name-part></tp:taxon-name></italic> sp. nov. and <italic><tp:taxon-name><tp:taxon-name-part taxon-name-part-type="genus" reg="Ussurohelcon">U.</tp:taxon-name-part> <tp:taxon-name-part taxon-name-part-type="species" reg="mocchau">mocchau</tp:taxon-name-part></tp:taxon-name></italic> sp. nov. indicated in the key.</p><fig id="F3" position="float" orientation="portrait"><object-id xmlns:xlink="http://www.w3.org/1999/xlink" content-type="doi" xlink:type="simple">10.3897/zookeys.1266.176930.figure3</object-id><object-id xmlns:xlink="http://www.w3.org/1999/xlink" content-type="arpha" xlink:type="simple">E98CAAAE-4CBA-5EE9-9073-3219FD36B51A</object-id><label>Figure 3.</label><caption><p>Habitus of <italic><tp:taxon-name><tp:taxon-name-part taxon-name-part-type="genus" reg="Ussurohelcon">Ussurohelcon</tp:taxon-name-part> <tp:taxon-name-part taxon-name-part-type="species" reg="hatinh">hatinh</tp:taxon-name-part></tp:taxon-name></italic> Long, sp. nov., holotype, female, dorsal view.</p></caption><graphic xmlns:xlink="http://www.w3.org/1999/xlink" xlink:href="zookeys-1266-299_article-176930__-g003.jpg" id="oo_1512047.jpg" position="float" orientation="portrait" xlink:type="simple"><uri content-type="original_file" xlink:type="simple">https://binary.pensoft.net/fig/1512047</uri></graphic></fig><fig id="F4" position="float" orientation="portrait"><object-id xmlns:xlink="http://www.w3.org/1999/xlink" content-type="doi" xlink:type="simple">10.3897/zookeys.1266.176930.figure4</object-id><object-id xmlns:xlink="http://www.w3.org/1999/xlink" content-type="arpha" xlink:type="simple">D3D40429-9715-524E-9C21-25B9AF2FC0BD</object-id><label>Figure 4.</label><caption><p><italic><tp:taxon-name><tp:taxon-name-part taxon-name-part-type="genus" reg="Ussurohelcon">Ussurohelcon</tp:taxon-name-part> <tp:taxon-name-part taxon-name-part-type="species" reg="hatinh">hatinh</tp:taxon-name-part></tp:taxon-name></italic> Long, sp. nov., holotype, female. <bold>A</bold>. Head, dorsal view; <bold>B</bold>. Head, frontal view; <bold>C</bold>. Head, lateral view; <bold>D</bold>. Mesonotum, dorsal view; <bold>E</bold>. Mesosoma, lateral view; <bold>F</bold>. Propodeum; <bold>G</bold>. Hind wing; <bold>H</bold>. Fore wing; <bold>I</bold>. Occipital flange and mandible, red arrow indicates width of mandible, and white arrow indicates length of ventral occipital flange; <bold>J</bold>. Metasoma, dorsal view. Scale bars in mm.</p></caption><graphic xmlns:xlink="http://www.w3.org/1999/xlink" xlink:href="zookeys-1266-299_article-176930__-g004.jpg" id="oo_1512048.jpg" position="float" orientation="portrait" xlink:type="simple"><uri content-type="original_file" xlink:type="simple">https://binary.pensoft.net/fig/1512048</uri></graphic></fig></tp:treatment-sec><tp:treatment-sec sec-type="Description"><title>Description.</title><p>Holotype, ♀, length of body 4.3 mm, fore wing 3.5 mm, ovipositor sheath 4.4 mm (Fig. <xref ref-type="fig" rid="F3">3</xref>).</p><p><bold><italic>Head</italic></bold>. Antenna with 24 flagellomeres; antenna without white band; length of scapus 3.0 × its maximum width; length of first flagellomere 1.2× second one; length of first, second and penultimate flagellomeres 3.25, 2.75, and 1.0× their widths, respectively; length of maxillary palp 0.5× height of head; in dorsal view, head 1.9× as wide as length medially; length of eye 2.5× temple (Fig. <xref ref-type="fig" rid="F4">4A</xref>); in dorsal view, occipital carina complete, medio-dorsally angulated; ocelli small, in high triangle; <abbrev xmlns:xlink="http://www.w3.org/1999/xlink" xlink:title="Minimum ocular–ocellar distance" xlink:type="simple">OOL</abbrev>: <abbrev xmlns:xlink="http://www.w3.org/1999/xlink" xlink:title="Diameter of posterior ocellus" xlink:type="simple">OD</abbrev>: <abbrev xmlns:xlink="http://www.w3.org/1999/xlink" xlink:title="Minimum postocellar line" xlink:type="simple">POL</abbrev> = 11: 4: 5 (Fig. <xref ref-type="fig" rid="F4">4A</xref>); frons weakly anteriorly depressed, medially smooth, laterally sparsely punctate; vertex and temple sparsely punctate; in frontal view, lamella blunt, below level of antennal sockets, connecting obtuse median ridge (Fig. <xref ref-type="fig" rid="F4">4B</xref>); width of face 1.1× length of face and clypeus medially combined; distance between tentorial pits 0.7 × distance from pit to eye margin; eye length 1.4× malar space; face and malar space largely rugo-punctate; (Fig. <xref ref-type="fig" rid="F4">4B</xref>); clypeus depressed, rugo-punctate; ventral margin of clypeus with distinct pointed medial process; occipital flange protruding behind mandible, 1.0× as long as basal width of mandible (Fig. <xref ref-type="fig" rid="F4">4I</xref>); in lateral view, eye length 1.3–1.4× as long as its width and malar space; malar space 2.0× as long as basal width of mandible; malar space rugo-punctate; mandible twisted, basally finely rugo-punctate, apically smooth, ventrally with sparse setae (Fig. <xref ref-type="fig" rid="F4">4I</xref>).</p><p><bold><italic>Mesosoma</italic></bold>. In lateral view, mesoscutum slightly raised posteriorly; length of mesosoma 1.4× its height (Fig. <xref ref-type="fig" rid="F4">4E</xref>); pronotal side largely medially crenulate, ventrally coriaceous, dorsally finely punctate; propleuron mostly coriaceous (Fig. <xref ref-type="fig" rid="F4">4E</xref>); prepectal carina complete, strong; postpectal carina curved, present only medio-posteriorly; precoxal sulcus shallowly impressed, but deeper near postpectal carina, nearly smooth; mesopleuron with small smooth anterior area, dorsally finely punctate, ventrally sparsely punctate (Fig. <xref ref-type="fig" rid="F4">4E</xref>); metapleuron with sparse irregular rugosities; notauli narrow, anteriorly punctate, fused posteriorly into rather flat punctate area; medio-posterior carina on 0.4 apical of the median lobe of mesoscutum (Fig. <xref ref-type="fig" rid="F4">4D</xref>); median and lateral lobes of mesoscutum finely punctate; scutellar sulcus wide and deep 0.5× as long as scutellum, with one median carina; scutellum finely punctate, as mesoscutum (Fig. <xref ref-type="fig" rid="F4">4D</xref>); propodeum without basal carina, with median closed areola, its surface mostly coriaceous (Fig. <xref ref-type="fig" rid="F4">4F</xref>).</p><p><bold><italic>Wings</italic></bold>. Fore wing: pterostigma 2.6× as long as width medially (Fig. <xref ref-type="fig" rid="F4">4H</xref>); r: 3-SR: SR1 = 5: 11: 44; 2-SR: 3-SR: r-m: 2-M = 12: 11: 7: 19; vein r-m reclivous; m-cu far postfurcal; cu-a: 1-CU1: 2-CU1: 3-CU1 = 6: 6: 12: 6; vein 1-SR short; 1-M distinctly basally curved; vein 2A indicated by a weakly sclerotized base, medio-apically unsclerotized; vein a unsclerotized (Fig. <xref ref-type="fig" rid="F4">4H</xref>). Hind wing: M+CU: 1-M: cu-a: 1r-m = 21: 5: 7: 7 (Fig. <xref ref-type="fig" rid="F4">4G</xref>); marginal cell of hind wing more or less evenly widening apicad and apically comparatively wide (Fig. <xref ref-type="fig" rid="F4">4G</xref>); vein cu-a gradually curved and area basad of it sparsely setose.</p><p><bold><italic>Legs</italic></bold>. Length of fore tarsus 1.4 × fore tibia; length of hind tarsus 0.9× hind tibia; hind tarsal claw simple; length of femur, tibia and basitarsus of hind leg 3.3, 6.3, and 6.0× their maximum widths, respectively; length of inner and outer hind tibial spurs 0.30 and 0.27× hind basitarsus, respectively.</p><p><bold><italic>Metasoma</italic></bold>. Length of first tergite 1.2× its posterior width, its surface largely smooth (Fig. <xref ref-type="fig" rid="F4">4J</xref>); dorsal carinae strong basally, extending up to 0.6 tergite; second tergite 1.1 × longer third tergite; second suture distinct; length of ovipositor sheath 1.3× fore wing; ovipositor straight.</p><p><bold><italic>Colour</italic></bold>. Head black; propleuron yellow; mesonotum yellowish brown or pale brown; propodeum brown; first metasomal tergite brown and following tergites brownish yellow; all sternites brownish yellow.</p><p><bold>Male</bold>. Unknown.</p></tp:treatment-sec><tp:treatment-sec sec-type="Etymology"><title>Etymology.</title><p>The new species is named after the type locality, Ha Tinh province, North-Central Vietnam.</p></tp:treatment-sec><tp:treatment-sec sec-type="Biology"><title>Biology.</title><p>Unknown.</p></tp:treatment-sec><tp:treatment-sec sec-type="Distribution"><title>Distribution.</title><p>North-Central Vietnam: Ha Tinh province.</p></tp:treatment-sec></tp:taxon-treatment>
