# Supplementary material for: The genus Ussurohelcon Belokobylskij (Hymenoptera, Braconidae, Helconinae) in Vietnam, with descriptions of six new species
Source: Zookeys. 2026 Jan 14;1266:299–324. doi: 10.3897/zookeys.1266.176930 (PMC12824587; doi:10.3897/zookeys.1266.176930)
Supplement: XML Treatment for Ussurohelcon mellicentralis [file zookeys.1266.176930-treatment4.xml]

<!DOCTYPE tp:taxon-treatment
  PUBLIC "-//TaxonX//DTD Taxonomic Treatment Publishing DTD v0 20100105//EN" "tax-treatment-NSO.dtd">
<tp:taxon-treatment xmlns:tp="http://www.plazi.org/taxpub"><tp:treatment-meta><kwd-group><label>Taxon classification</label><kwd>
                <named-content content-type="kingdom">Animalia</named-content>
              </kwd><kwd>
                <named-content content-type="order">Hymenoptera</named-content>
              </kwd><kwd>
                <named-content content-type="family">Braconidae</named-content>
              </kwd></kwd-group><mixed-citation publication-type="journal"><person-group><name><surname>Oanh</surname><given-names>Nguyen Thi</given-names></name><name><surname>Dzuong</surname><given-names>Nguyen Van</given-names></name><name><surname>Long</surname><given-names>Khuat Dang</given-names></name><name><surname>van Achterberg</surname><given-names>Cornelis</given-names></name><name><surname>Hiep</surname><given-names>Nguyen Duc</given-names></name></person-group><article-title>The genus
                    <italic><tp:taxon-name><tp:taxon-name-part taxon-name-part-type="genus" reg="Ussurohelcon">Ussurohelcon</tp:taxon-name-part></tp:taxon-name></italic> Belokobylskij (<tp:taxon-name><tp:taxon-name-part taxon-name-part-type="order" reg="Hymenoptera">Hymenoptera</tp:taxon-name-part></tp:taxon-name>, <tp:taxon-name><tp:taxon-name-part taxon-name-part-type="family" reg="Braconidae">Braconidae</tp:taxon-name-part></tp:taxon-name>, <tp:taxon-name><tp:taxon-name-part taxon-name-part-type="subfamily" reg="Helconinae">Helconinae</tp:taxon-name-part></tp:taxon-name>) in Vietnam, with descriptions of six new species</article-title><source>Zookeys</source><day>14</day><month>01</month><year>2026</year><volume>1266</volume><fpage>299</fpage><lpage>324</lpage><pub-id pub-id-type="doi">10.3897/zookeys.1266.176930</pub-id></mixed-citation></tp:treatment-meta><tp:nomenclature><tp:taxon-name><object-id xmlns:xlink="http://www.w3.org/1999/xlink" content-type="arpha" xlink:type="simple">C2067955-EEB8-5472-9B04-52F6E5D7C5CD</object-id><tp:taxon-name-part taxon-name-part-type="genus" reg="Ussurohelcon">Ussurohelcon</tp:taxon-name-part> <tp:taxon-name-part taxon-name-part-type="species" reg="mellicentralis">mellicentralis</tp:taxon-name-part><object-id xmlns:xlink="http://www.w3.org/1999/xlink" content-type="zoobank" xlink:type="simple">https://zoobank.org/E068E0CD-7147-4F41-A386-6951617B95C9</object-id></tp:taxon-name><tp:taxon-authority>Long</tp:taxon-authority><tp:taxon-status xmlns:xlink="http://www.w3.org/1999/xlink" xlink:type="simple">sp. nov.</tp:taxon-status><xref ref-type="fig" rid="F5">Figs 5</xref><xref ref-type="fig" rid="F6">, 6</xref><xref ref-type="fig" rid="F7">, 7</xref></tp:nomenclature><tp:treatment-sec sec-type="Type material"><title>Type material.</title><p><bold><italic>Holotype</italic></bold>: • ♀, labelled “Hel.<bold>072</bold>” (<abbrev xmlns:xlink="http://www.w3.org/1999/xlink" content-type="institution" xlink:title="Institute of Ecology and Biological Resources" xlink:type="simple">IEBR</abbrev>), North-Central Vietnam: Ha Tinh, Huong Son, forest, <named-content xmlns:xlink="http://www.w3.org/1999/xlink" content-type="dwc:verbatimCoordinates" xlink:type="simple">18°22'N, 106°13'E</named-content>, 900 m, April 20–28, 1998, Malaise [trap], <named-content xmlns:xlink="http://www.w3.org/1999/xlink" content-type="dwc:institutional_code" xlink:title="American Museum of Natural History, New York" xlink:href="http://grbio.org/institution/american-museum-natural-history" xlink:type="simple">AMNH</named-content>, K Long. <bold><italic>Paratype</italic></bold>: • 1♂, labelled “Hel.<bold>074</bold>”, (<abbrev xmlns:xlink="http://www.w3.org/1999/xlink" content-type="institution" xlink:title="Institute of Ecology and Biological Resources" xlink:type="simple">IEBR</abbrev>), ibid. but May 5, 1998, Malaise [trap], <named-content xmlns:xlink="http://www.w3.org/1999/xlink" content-type="dwc:institutional_code" xlink:title="American Museum of Natural History, New York" xlink:href="http://grbio.org/institution/american-museum-natural-history" xlink:type="simple">AMNH</named-content>, K Long.</p></tp:treatment-sec><tp:treatment-sec sec-type="Notes"><title>Notes.</title><p><italic><tp:taxon-name><tp:taxon-name-part taxon-name-part-type="genus" reg="Ussurohelcon">Ussurohelcon</tp:taxon-name-part> <tp:taxon-name-part taxon-name-part-type="species" reg="mellicentralis">mellicentralis</tp:taxon-name-part></tp:taxon-name></italic> sp. nov. is the most similar to <italic><tp:taxon-name><tp:taxon-name-part taxon-name-part-type="genus" reg="Ussurohelcon">U.</tp:taxon-name-part> <tp:taxon-name-part taxon-name-part-type="species" reg="hatinh">hatinh</tp:taxon-name-part></tp:taxon-name></italic> sp. nov., but it differs from the latter by the following characters: 1) occipital carina medio-dorsally angularly interrupted (vs complete in <italic><tp:taxon-name><tp:taxon-name-part taxon-name-part-type="genus" reg="Ussurohelcon">U.</tp:taxon-name-part> <tp:taxon-name-part taxon-name-part-type="species" reg="hatinh">hatinh</tp:taxon-name-part></tp:taxon-name></italic>); 2) vein 3-SR of fore wing distinctly shorter than 2-SR (vs equal in length in <italic><tp:taxon-name><tp:taxon-name-part taxon-name-part-type="genus" reg="Ussurohelcon">U.</tp:taxon-name-part> <tp:taxon-name-part taxon-name-part-type="species" reg="hatinh">hatinh</tp:taxon-name-part></tp:taxon-name></italic>); and 3) mesonotum yellow (vs yellowish brown in <italic><tp:taxon-name><tp:taxon-name-part taxon-name-part-type="genus" reg="Ussurohelcon">U.</tp:taxon-name-part> <tp:taxon-name-part taxon-name-part-type="species" reg="hatinh">hatinh</tp:taxon-name-part></tp:taxon-name></italic>). Differences between <italic><tp:taxon-name><tp:taxon-name-part taxon-name-part-type="genus" reg="Ussurohelcon">U.</tp:taxon-name-part> <tp:taxon-name-part taxon-name-part-type="species" reg="mellicentralis">mellicentralis</tp:taxon-name-part></tp:taxon-name></italic> sp. nov. and <italic><tp:taxon-name><tp:taxon-name-part taxon-name-part-type="genus" reg="Ussurohelcon">U.</tp:taxon-name-part> <tp:taxon-name-part taxon-name-part-type="species" reg="mocchau">mocchau</tp:taxon-name-part></tp:taxon-name></italic> sp. nov. are indicated in the key.</p><fig id="F5" position="float" orientation="portrait"><object-id xmlns:xlink="http://www.w3.org/1999/xlink" content-type="doi" xlink:type="simple">10.3897/zookeys.1266.176930.figure5</object-id><object-id xmlns:xlink="http://www.w3.org/1999/xlink" content-type="arpha" xlink:type="simple">E1FD67B5-136F-54EA-BF92-312A0EBE9A26</object-id><label>Figure 5.</label><caption><p>Habitus of <italic><tp:taxon-name><tp:taxon-name-part taxon-name-part-type="genus" reg="Ussurohelcon">Ussurohelcon</tp:taxon-name-part> <tp:taxon-name-part taxon-name-part-type="species" reg="mellicentralis">mellicentralis</tp:taxon-name-part></tp:taxon-name></italic> Long, sp. nov., holotype, female, lateral view.</p></caption><graphic xmlns:xlink="http://www.w3.org/1999/xlink" xlink:href="zookeys-1266-299_article-176930__-g005.jpg" id="oo_1512049.jpg" position="float" orientation="portrait" xlink:type="simple"><uri content-type="original_file" xlink:type="simple">https://binary.pensoft.net/fig/1512049</uri></graphic></fig></tp:treatment-sec><tp:treatment-sec sec-type="Description"><title>Description.</title><p>Holotype, ♀, length of body 5.2 mm, fore wing 4.7 mm, ovipositor sheath 4.7 mm (Fig. <xref ref-type="fig" rid="F5">5</xref>).</p><p><bold><italic>Head</italic></bold>. Antenna with 26 flagellomeres; antenna of ♀ without white band; scapus 2.6× its maximum width; length of first flagellomere 1.1× second one; length of first, second and penultimate flagellomeres 2.3, 2.2, and 1.0× their width, respectively; scapus ventrally densely setose, length of scapus 2.1× its maximum width; length of maxillary palp 0.4× height of head; in dorsal view, length of eye 2.1× temple (Fig. <xref ref-type="fig" rid="F6">6A</xref>); in dorsal view, occipital carina complete, mediodorsally nearly angulated; ocelli small, <abbrev xmlns:xlink="http://www.w3.org/1999/xlink" xlink:title="Minimum ocular–ocellar distance" xlink:type="simple">OOL</abbrev>: <abbrev xmlns:xlink="http://www.w3.org/1999/xlink" xlink:title="Diameter of posterior ocellus" xlink:type="simple">OD</abbrev>: <abbrev xmlns:xlink="http://www.w3.org/1999/xlink" xlink:title="Minimum postocellar line" xlink:type="simple">POL</abbrev> = 13: 4: 6; frons weakly depressed, medially smooth, laterally rugo-punctate; vertex and temple finely punctate (Fig. <xref ref-type="fig" rid="F6">6A</xref>); lamella acute between antennal sockets, which protrudes above depression then fused into median ridge below antennal sockets; in frontal view, width of face 1.4× length of face and clypeus medially combined; eye 1.4× as long as malar space; malar space 1.8× basal width of mandible (Fig. <xref ref-type="fig" rid="F6">6J</xref>); mandible basally rugose, apically smooth; face antero-laterally largely rugose, medially rugo-punctate, area between antennal sockets transversely rugulose (Fig. <xref ref-type="fig" rid="F6">6B</xref>); clypeus without median depression, finely rugo-punctate; ventral margin of clypeus with more or less pointed medial process; occipital flange protruding behind mandible 1.25× basal width of mandible (Fig. <xref ref-type="fig" rid="F6">6J</xref>); in lateral view, eye 1.1× and 1.1× and as long as its width, and malar space, respectively; malar space largely rugo-punctate (Fig. <xref ref-type="fig" rid="F6">6J</xref>); mandible basally rugo-punctate, apically smooth, ventrally with sparse, long setae.</p><fig id="F6" position="float" orientation="portrait"><object-id xmlns:xlink="http://www.w3.org/1999/xlink" content-type="doi" xlink:type="simple">10.3897/zookeys.1266.176930.figure6</object-id><object-id xmlns:xlink="http://www.w3.org/1999/xlink" content-type="arpha" xlink:type="simple">6E1CCD40-6B02-5A78-B1D3-BA7598FB869C</object-id><label>Figure 6.</label><caption><p><italic><tp:taxon-name><tp:taxon-name-part taxon-name-part-type="genus" reg="Ussurohelcon">Ussurohelcon</tp:taxon-name-part> <tp:taxon-name-part taxon-name-part-type="species" reg="mellicentralis">mellicentralis</tp:taxon-name-part></tp:taxon-name></italic> Long, sp. nov., holotype, female. <bold>A</bold>. Head, dorsal view; <bold>B</bold>. Head, frontal view; <bold>C</bold>. Head, lateral view; <bold>D</bold>. Mesonotum, dorsal view; <bold>E</bold>. Mesosoma, lateral view; <bold>F</bold>. Fore wing; <bold>G</bold>. Metasoma, dorsal view; <bold>H</bold>. Hind wing; <bold>I</bold>. Propodeum; <bold>J</bold>. Occipital flange and mandible, red arrow indicates width of mandible, and white arrow indicates length of ventral occipital flange. Scale bars in mm.</p></caption><graphic xmlns:xlink="http://www.w3.org/1999/xlink" xlink:href="zookeys-1266-299_article-176930__-g006.jpg" id="oo_1512050.jpg" position="float" orientation="portrait" xlink:type="simple"><uri content-type="original_file" xlink:type="simple">https://binary.pensoft.net/fig/1512050</uri></graphic></fig><p><bold><italic>Mesosoma</italic></bold>. In lateral view mesoscutum rather flat posteriorly; length of mesosoma 1.4× its height (Fig. <xref ref-type="fig" rid="F6">6E</xref>); pronotal side densely crenulate medially, coriaceous ventrally, finely punctate dorsally (Fig. <xref ref-type="fig" rid="F6">6E</xref>); propleuron narrow, finely punctulate; prepectal carina complete, strong; postpectal carina present only medio-posteriorly; precoxal sulcus wide, situated low, shallower impressed anteriorly, deeper posteriorly, coriaceous to nearly smooth; mesopleuron mostly with sparse fine punctures (Fig. <xref ref-type="fig" rid="F6">6E</xref>); metapleuron largely rugulose; notauli rather wide, sparsely crenulate, fused into depressed coriaceous area posteriorly; medio-posterior carina on 0.5 apical of the median lobe of mesoscutum (Fig. <xref ref-type="fig" rid="F6">6D</xref>); middle lobe of mesoscutum convex antero-medially; median and lateral lobes of mesoscutum finely punctulate; scutellar sulcus wide and deep 0.5× as long as scutellum, with one median carina and two smaller lateral carinae (Fig. <xref ref-type="fig" rid="F6">6D</xref>); scutellum convex and nearly smooth; propodeum without basal carina, with median closed areola, its surface with sparse transverse rugae (Fig. <xref ref-type="fig" rid="F6">6I</xref>).</p><fig id="F7" position="float" orientation="portrait"><object-id xmlns:xlink="http://www.w3.org/1999/xlink" content-type="doi" xlink:type="simple">10.3897/zookeys.1266.176930.figure7</object-id><object-id xmlns:xlink="http://www.w3.org/1999/xlink" content-type="arpha" xlink:type="simple">45B4D6AA-FF68-5C4A-A8AB-E2A5478E9A37</object-id><label>Figure 7.</label><caption><p><italic><tp:taxon-name><tp:taxon-name-part taxon-name-part-type="genus" reg="Ussurohelcon">Ussurohelcon</tp:taxon-name-part> <tp:taxon-name-part taxon-name-part-type="species" reg="mellicentralis">mellicentralis</tp:taxon-name-part></tp:taxon-name></italic> Long, sp. nov., paratype, male. <bold>A</bold>. Habitus, dorso-lateral view; <bold>B</bold>. Head, frontal view; <bold>C</bold>. Head, dorsal view; <bold>D</bold>. Mesonotum, dorsal; <bold>E</bold>. Occipital flange and mandible, red arrow indicates width of mandible, and white arrow indicates length of ventral occipital flange; <bold>F</bold>. Mesosoma, lateral view; <bold>G</bold>. Propodeum; <bold>H</bold>. Metasoma, dorsal view; <bold>I</bold>. Fore wing; <bold>J</bold>. Hind wing. Scale bars in mm.</p></caption><graphic xmlns:xlink="http://www.w3.org/1999/xlink" xlink:href="zookeys-1266-299_article-176930__-g007.jpg" id="oo_1512051.jpg" position="float" orientation="portrait" xlink:type="simple"><uri content-type="original_file" xlink:type="simple">https://binary.pensoft.net/fig/1512051</uri></graphic></fig><p><bold><italic>Wings</italic></bold>. Fore wing: pterostigma 2.6× width medially (Fig. <xref ref-type="fig" rid="F6">6F</xref>); r: 3-SR: SR1 = 7: 14: 62; 2-SR: 3-SR: r-m: 2-M = 16: 14: 10: 25; vein r-m reclivous; m-cu far postfurcal; cu-a: 1-CU1: 2-CU1 = 8: 6: 18; vein 1-SR short; 1-M distinctly curved; no trace of veins 1A and 2A (Fig. <xref ref-type="fig" rid="F6">6F</xref>). Hind wing: M+CU: 1-M: cu-a: 1r-m = 42: 10: 13: 17 (Fig. <xref ref-type="fig" rid="F6">6H</xref>); vein cu-a slightly curved and area basad of it sparsely setose (Fig. <xref ref-type="fig" rid="F6">6H</xref>).</p><p><bold><italic>Legs</italic></bold>. Length of fore tarsus as long as fore tibia; tarsal claw simple, large; length of femur, tibia and basitarsus of hind leg 3.2, 6.6 and 5.3× their width, respectively; length of inner and outer hind tibial spurs 0.30 and 0.25× hind basitarsus, respectively.</p><p><bold><italic>Metasoma</italic></bold>. Length of first metasomal tergite 1.3× its posterior width, its surface largely smooth (Fig. <xref ref-type="fig" rid="F6">6G</xref>), and dorso-lateral carinae basally strong, up to basal 0.6 of tergite; second tergite as long as third tergite, second suture distinct; length of ovipositor sheath as long as fore wing; ovipositor curved upward.</p><p><bold><italic>Colour</italic></bold>. Head dark brown; antenna brown; glossa and palpi yellowish brown; mesonotum yellow; propodeum dark brown; fore and middle legs yellow, except fore and middle femur brown; hind leg dark brown, except tibia and tarsus pale brown; wing veins brownish yellow; first metasomal tergite brown; the following tergites brownish yellow; first sternite whitish yellow and following sternites yellow; ovipositor sheath brown, yellow apically; ovipositor yellow.</p><p><bold>Male</bold>. (Fig. <xref ref-type="fig" rid="F7">7A</xref>), labelled “Hel.<bold>074</bold>”: antenna incomplete, with 19 flagellomeres remaining; length of body 4.7 mm, fore wing 3.8 mm; antenna incomplete, with 19 flagellomeres remaining; length of scapus 2.4× its maximum width; occipital flange protruding behind mandible as long as basal width of mandible (Fig. <xref ref-type="fig" rid="F7">7E</xref>); in dorsal view, <abbrev xmlns:xlink="http://www.w3.org/1999/xlink" xlink:title="Minimum ocular–ocellar distance" xlink:type="simple">OOL</abbrev>: <abbrev xmlns:xlink="http://www.w3.org/1999/xlink" xlink:title="Diameter of posterior ocellus" xlink:type="simple">OD</abbrev>: <abbrev xmlns:xlink="http://www.w3.org/1999/xlink" xlink:title="Minimum postocellar line" xlink:type="simple">POL</abbrev> = 12: 4: 7; frons weakly depressed, smooth medially, rugo-punctate laterally; vertex and temple finely punctate (Fig. <xref ref-type="fig" rid="F7">7C</xref>); length of pterostigma 2.7 × its width medially; 1-CU1: cu-a: 2-CU1: 3-CU1 = 5: 7: 16: 7; r: 2-SR: 3: SR: r-m: SR1 = 5: 17: 9: 7: 37 (Fig. <xref ref-type="fig" rid="F7">7I</xref>); hind wing: M+CU: 1-M: cu-a: 1r-m = 40: 10: 11: 13 (Fig. <xref ref-type="fig" rid="F7">7J</xref>); vein cu-a slightly curved and area basad of it sparsely setose (Fig. <xref ref-type="fig" rid="F7">7J</xref>); notauli rather wide, sparsely crenulate, divided by median carina posteriorly; medio-posterior carina on 0.5 apical of the median lobe of mesoscutum; median and lateral lobes of mesoscutum finely punctulate; scutellar sulcus wide and deep, 0.6× as long as scutellum, with three medial carinae (Fig. <xref ref-type="fig" rid="F7">7D</xref>); scutellum convex and nearly smooth; propodeum without basal carina (Fig. <xref ref-type="fig" rid="F7">7G</xref>); length of first metasomal tergite 1.5× its posterior width (Fig. <xref ref-type="fig" rid="F7">7H</xref>); dorso-lateral carinae on 0.7 basal of tergite; surface of tergite largely smooth.</p><p><bold><italic>Colour</italic></bold>. Head brownish yellow (dark brown in female); antenna pale brown; palpi yellow; propleuron and pronotal side ventrally yellow; mesonotum brownish yellow (propodeum dark brown in female); fore and middle legs yellow; hind leg brownish yellow, except basitarsomere and second to third tarsomeres brown. Head brownish yellow (dark brown in female); mesonotum brownish yellow (mesonotum yellow in female contrasting to dark brown propodeum).</p></tp:treatment-sec><tp:treatment-sec sec-type="Etymology"><title>Etymology.</title><p>“Mel, mellis” is Latin for “honey”, and “centrum”, in reference to the yellow mesonotum.</p></tp:treatment-sec><tp:treatment-sec sec-type="Biology"><title>Biology.</title><p>Unknown.</p></tp:treatment-sec><tp:treatment-sec sec-type="Distribution"><title>Distribution.</title><p>North-Central Vietnam (Ha Tinh province).</p></tp:treatment-sec></tp:taxon-treatment>
