# Supplementary material for: The genus Ussurohelcon Belokobylskij (Hymenoptera, Braconidae, Helconinae) in Vietnam, with descriptions of six new species
Source: Zookeys. 2026 Jan 14;1266:299–324. doi: 10.3897/zookeys.1266.176930 (PMC12824587; doi:10.3897/zookeys.1266.176930)
Supplement: XML Treatment for Ussurohelcon mocchau [file zookeys.1266.176930-treatment5.xml]

<!DOCTYPE tp:taxon-treatment
  PUBLIC "-//TaxonX//DTD Taxonomic Treatment Publishing DTD v0 20100105//EN" "tax-treatment-NSO.dtd">
<tp:taxon-treatment xmlns:tp="http://www.plazi.org/taxpub"><tp:treatment-meta><kwd-group><label>Taxon classification</label><kwd>
                <named-content content-type="kingdom">Animalia</named-content>
              </kwd><kwd>
                <named-content content-type="order">Hymenoptera</named-content>
              </kwd><kwd>
                <named-content content-type="family">Braconidae</named-content>
              </kwd></kwd-group><mixed-citation publication-type="journal"><person-group><name><surname>Oanh</surname><given-names>Nguyen Thi</given-names></name><name><surname>Dzuong</surname><given-names>Nguyen Van</given-names></name><name><surname>Long</surname><given-names>Khuat Dang</given-names></name><name><surname>van Achterberg</surname><given-names>Cornelis</given-names></name><name><surname>Hiep</surname><given-names>Nguyen Duc</given-names></name></person-group><article-title>The genus
                    <italic><tp:taxon-name><tp:taxon-name-part taxon-name-part-type="genus" reg="Ussurohelcon">Ussurohelcon</tp:taxon-name-part></tp:taxon-name></italic> Belokobylskij (<tp:taxon-name><tp:taxon-name-part taxon-name-part-type="order" reg="Hymenoptera">Hymenoptera</tp:taxon-name-part></tp:taxon-name>, <tp:taxon-name><tp:taxon-name-part taxon-name-part-type="family" reg="Braconidae">Braconidae</tp:taxon-name-part></tp:taxon-name>, <tp:taxon-name><tp:taxon-name-part taxon-name-part-type="subfamily" reg="Helconinae">Helconinae</tp:taxon-name-part></tp:taxon-name>) in Vietnam, with descriptions of six new species</article-title><source>Zookeys</source><day>14</day><month>01</month><year>2026</year><volume>1266</volume><fpage>299</fpage><lpage>324</lpage><pub-id pub-id-type="doi">10.3897/zookeys.1266.176930</pub-id></mixed-citation></tp:treatment-meta><tp:nomenclature><tp:taxon-name><object-id xmlns:xlink="http://www.w3.org/1999/xlink" content-type="arpha" xlink:type="simple">931953BF-D52B-5198-863B-52B0EA2B84A1</object-id><tp:taxon-name-part taxon-name-part-type="genus" reg="Ussurohelcon">Ussurohelcon</tp:taxon-name-part> <tp:taxon-name-part taxon-name-part-type="species" reg="mocchau">mocchau</tp:taxon-name-part><object-id xmlns:xlink="http://www.w3.org/1999/xlink" content-type="zoobank" xlink:type="simple">https://zoobank.org/60798EB7-8873-4740-BEEF-8FEFF474F75A</object-id></tp:taxon-name><tp:taxon-authority>Long &amp; van Achterberg</tp:taxon-authority><tp:taxon-status xmlns:xlink="http://www.w3.org/1999/xlink" xlink:type="simple">sp. nov.</tp:taxon-status><xref ref-type="fig" rid="F8">Figs 8</xref><xref ref-type="fig" rid="F9">, 9</xref></tp:nomenclature><tp:treatment-sec sec-type="Type material"><title>Type material.</title><p><bold><italic>Holotype</italic></bold>: • ♀, labelled “Hel.<bold>112</bold>” (<abbrev xmlns:xlink="http://www.w3.org/1999/xlink" content-type="institution" xlink:title="Institute of Ecology and Biological Resources" xlink:type="simple">IEBR</abbrev>), Northwest Vietnam: Son La, Moc Chau, Tan Lap commune, forest, wood falls, <named-content xmlns:xlink="http://www.w3.org/1999/xlink" content-type="dwc:verbatimCoordinates" xlink:type="simple">20°57'6"N, 104°37'31"E</named-content>, 650 m, sweep (net), 5.vi.2024, KD Long. <bold><italic>Paratypes</italic></bold>: • 11 ♀, data as in holotype: 7 ♀ (<abbrev xmlns:xlink="http://www.w3.org/1999/xlink" content-type="institution" xlink:title="Institute of Ecology and Biological Resources" xlink:type="simple">IEBR</abbrev>), labelled “Hel.<bold>111</bold>”, “Hel.<bold>113</bold>”, “Hel.<bold>123</bold>”, “Hel.<bold>124</bold>”, “Hel.<bold>125</bold>”, “Hel.<bold>126</bold>”, “Hel.<bold>127</bold>”; 2♀ (DThU), labelled “Hel.<bold>115</bold>”, “Hel.<bold>116</bold>”; 1♀ (<named-content xmlns:xlink="http://www.w3.org/1999/xlink" content-type="dwc:institutional_code" xlink:title="American Museum of Natural History, New York" xlink:href="http://grbio.org/institution/american-museum-natural-history" xlink:type="simple">AMNH</named-content>), labelled “Hel.<bold>117</bold>”; 1♀ (<named-content xmlns:xlink="http://www.w3.org/1999/xlink" content-type="dwc:institutional_code" xlink:title="Naturalis Biodiversity Centre, Leiden, the Netherlands" xlink:href="http://grbio.org/institution/national-museum-natural-history-naturalis" xlink:type="simple">RMNH</named-content>), labelled “Hel.<bold>118</bold>”.</p></tp:treatment-sec><tp:treatment-sec sec-type="Notes"><title>Notes.</title><p><italic><tp:taxon-name><tp:taxon-name-part taxon-name-part-type="genus" reg="Ussurohelcon">Ussurohelcon</tp:taxon-name-part> <tp:taxon-name-part taxon-name-part-type="species" reg="mocchau">mocchau</tp:taxon-name-part></tp:taxon-name></italic> sp. nov. shares with other species from Vietnam a frons with a rather deep median depression and an inclivous vein r-m, but it differs from the others in having the following characters: face with median longitudinal groove from frons to clypeus (vs without longitudinal groove); vein 1-SR of fore wing absent (vs 1-SR of fore wing present and short); and vein 1-M weakly curved (vs vein 1-M of fore wing basally or medially distinctly curved).</p></tp:treatment-sec><tp:treatment-sec sec-type="Description"><title>Description.</title><p>Holotype, ♀, length of body 5.2 mm, fore wing 4.5 mm, ovipositor sheath 4.0 mm (Fig. <xref ref-type="fig" rid="F8">8</xref>).</p><fig id="F8" position="float" orientation="portrait"><object-id xmlns:xlink="http://www.w3.org/1999/xlink" content-type="doi" xlink:type="simple">10.3897/zookeys.1266.176930.figure8</object-id><object-id xmlns:xlink="http://www.w3.org/1999/xlink" content-type="arpha" xlink:type="simple">15F7C07B-7F6E-5F8A-A2BD-1F628AF9277B</object-id><label>Figure 8.</label><caption><p>Habitus of <italic><tp:taxon-name><tp:taxon-name-part taxon-name-part-type="genus" reg="Ussurohelcon">Ussurohelcon</tp:taxon-name-part> <tp:taxon-name-part taxon-name-part-type="species" reg="mocchau">mocchau</tp:taxon-name-part></tp:taxon-name></italic> Long &amp; van Achterberg, sp. nov., holotype, female, dorsal view.</p></caption><graphic xmlns:xlink="http://www.w3.org/1999/xlink" xlink:href="zookeys-1266-299_article-176930__-g008.jpg" id="oo_1512052.jpg" position="float" orientation="portrait" xlink:type="simple"><uri content-type="original_file" xlink:type="simple">https://binary.pensoft.net/fig/1512052</uri></graphic></fig><p><bold><italic>Head</italic></bold>. Antenna with 27 flagellomeres; antenna without white band; length of scapus 2.6× its maximum width; length of first flagellomere 1.1× second one; length of first, second and penultimate flagellomeres 3.0, 2.75, and 1.0× their width, respectively; in dorsal view, occipital carina complete, rather deeply curved (Fig. <xref ref-type="fig" rid="F9">9A</xref>); head 2.05× as wide as length medially; length of eye 2.5× temple (Fig. <xref ref-type="fig" rid="F9">9A</xref>); in dorsal view, occipital carina complete, medio-dorsally angulated; ocelli small-sided, <abbrev xmlns:xlink="http://www.w3.org/1999/xlink" xlink:title="Minimum ocular–ocellar distance" xlink:type="simple">OOL</abbrev>: <abbrev xmlns:xlink="http://www.w3.org/1999/xlink" xlink:title="Diameter of posterior ocellus" xlink:type="simple">OD</abbrev>: <abbrev xmlns:xlink="http://www.w3.org/1999/xlink" xlink:title="Minimum postocellar line" xlink:type="simple">POL</abbrev> = 12: 5: 6 (Fig. <xref ref-type="fig" rid="F9">9A</xref>); frons smooth anteriorly, laterally finely rugo-punctate (Fig. <xref ref-type="fig" rid="F9">9A</xref>); vertex and temple sparsely punctate; in frontal view, glossa rather long, bilobed (Fig. <xref ref-type="fig" rid="F9">9B</xref>); length of maxillary palp 0.4× height of head; width of face 1.5× length of face and clypeus medially combined; eye length 1.3× malar space; lamella blunt, protruding above median depression of frons; face with an obtuse ridge below antennal sockets, fused into median longitudinal groove extending to clypeus (Fig. <xref ref-type="fig" rid="F9">9B</xref>); face largely rugo-punctate; clypeus weakly depressed; malar space with discrete punctures (Fig. <xref ref-type="fig" rid="F9">9C, G</xref>); clypeus rugo-punctate; ventral margin of clypeus with distinct pointed medial process; in lateral view, flange wide, protruding behind mandible 1.1× as long as basal width of mandible (Fig. <xref ref-type="fig" rid="F9">9G</xref>); eye 1.4 and 2.2× as long as wide, and temple medially, respectively; malar space 3.0× as long as basal width of mandible; mandibles basally rugo-punctate, apically smooth (Fig. <xref ref-type="fig" rid="F9">9G</xref>).</p><fig id="F9" position="float" orientation="portrait"><object-id xmlns:xlink="http://www.w3.org/1999/xlink" content-type="doi" xlink:type="simple">10.3897/zookeys.1266.176930.figure9</object-id><object-id xmlns:xlink="http://www.w3.org/1999/xlink" content-type="arpha" xlink:type="simple">31949BE9-DEFB-5F0D-99E7-6A7A77766E37</object-id><label>Figure 9.</label><caption><p><italic><tp:taxon-name><tp:taxon-name-part taxon-name-part-type="genus" reg="Ussurohelcon">Ussurohelcon</tp:taxon-name-part> <tp:taxon-name-part taxon-name-part-type="species" reg="mocchau">mocchau</tp:taxon-name-part></tp:taxon-name></italic> Long &amp; van Achterberg, sp. nov., holotype, female. <bold>A</bold>. Head, dorsal view; <bold>B</bold>. Head, frontal view; <bold>C</bold>. Head, lateral view; <bold>D</bold>. Mesonotum, dorsal view; <bold>E</bold>. Mesosoma, lateral view; <bold>F</bold>. Propodeum; <bold>G</bold>. Occipital flange and mandible, red arrow indicates width of mandible, and white arrow indicates length of ventral occipital flange; <bold>H</bold>. Metasoma, dorsal view; <bold>I</bold>. Fore wing; <bold>J</bold>. Hind wing. Scale bars in mm.</p></caption><graphic xmlns:xlink="http://www.w3.org/1999/xlink" xlink:href="zookeys-1266-299_article-176930__-g009.jpg" id="oo_1512053.jpg" position="float" orientation="portrait" xlink:type="simple"><uri content-type="original_file" xlink:type="simple">https://binary.pensoft.net/fig/1512053</uri></graphic></fig><p><bold><italic>Mesosoma</italic></bold>. In lateral view, mesoscutum raised posteriorly; length of mesosoma 1.5× its height (Fig. <xref ref-type="fig" rid="F9">9E</xref>); pronotal side largely crenulate medially, finely punctate ventrally and dorsally (Fig. <xref ref-type="fig" rid="F9">9E</xref>); propleuron finely punctulate; prepectal carina complete, strong; postpectal carina present only medio-posteriorly; precoxal sulcus wide, shallowly impressed throughout, rugulose; remainder of mesopleuron finely punctate (Fig. <xref ref-type="fig" rid="F9">9E</xref>); metapleuron largely rugose; notauli rather deep anteriorly, posteriorly widely crenulate; medio-posterior carina on 0.4 apical of the median lobe of mesoscutum (Fig. <xref ref-type="fig" rid="F9">9D</xref>); median and lateral lobes of mesoscutum finely punctulate; scutellar sulcus deep and wide 0.6× as long as scutellum, with 3 carinae; scutellum almost smooth, with sparse fine punctures (Fig. <xref ref-type="fig" rid="F9">9D</xref>); propodeum without basal carina, with median closed areola, connecting carina apically; propodeum laterally densely setose, surface of areola coriaceous (Fig. <xref ref-type="fig" rid="F9">9F</xref>).</p><p><bold><italic>Wings</italic></bold>. Fore wing: pterostigma 2.8× as long as width medially (Fig. <xref ref-type="fig" rid="F9">9I</xref>); r: 3-SR: SR1 = 6: 15: 56; 2-SR: 3-SR: r-m = 16: 15: 10; 3-SR: 2-M = 15: 24; vein r-m reclivous; m-cu far postfurcal; cu-a: 1-CU1: 2-CU1: 3-CU1 = 8: 8: 16: 9; vein 1-SR absent; 1-M distinctly curved; veins a and 2A weakly sclerotized (Fig. <xref ref-type="fig" rid="F9">9I</xref>). Hind wing: M+CU: 1-M: cu-a: 1r-m = 33: 10: 12: 13 (Fig. <xref ref-type="fig" rid="F9">9J</xref>); vein cu-a nearly perpendicular, weakly curved and area basad of it setose (Fig. <xref ref-type="fig" rid="F9">9J</xref>).</p><p><bold><italic>Legs</italic></bold>. Length of fore tarsus 1.2× fore tibia; hind tarsal claw simple, large; length of femur, tibia and basitarsus of hind leg 3.90, 6.50 and 5.25× their width, respectively; length of inner and outer hind tibial spurs 0.30 and 0.25× hind basitarsus, respectively.</p><p><bold><italic>Metasoma</italic></bold>. Length of first metasomal tergite 1.0× its posterior width, its surface largely smooth (Fig. <xref ref-type="fig" rid="F9">9H</xref>), and dorso-lateral carinae strong basally, extending up to 0.5 basal of the tergite; second tergite 1.1× longer third tergite; second suture distinct; length of ovipositor sheath 0.9× fore wing; ovipositor curved upward.</p><p><bold><italic>Colour</italic></bold>. Black; antenna black; palpi dark brown in contrast to yellow bilobed glossa (Fig. <xref ref-type="fig" rid="F9">9B</xref>); all legs black, except tarsus pale brown; wing veins brown; ovipositor sheath dark brown, yellow apically; ovipositor yellow.</p><p><bold>Male</bold>. Unknown.</p></tp:treatment-sec><tp:treatment-sec sec-type="Etymology"><title>Etymology.</title><p>The new species is named after the locality, Moc Chau district (Son La province) Northwestern Vietnam, where the holotype was collected.</p></tp:treatment-sec><tp:treatment-sec sec-type="Biology"><title>Biology.</title><p>Unknown, but a series of females were collected on dead fallen wood (Fig. <xref ref-type="fig" rid="F10">10</xref>) suggesting that they may be parasitoids of coleopterous larvae.</p><fig id="F10" position="float" orientation="portrait"><object-id xmlns:xlink="http://www.w3.org/1999/xlink" content-type="doi" xlink:type="simple">10.3897/zookeys.1266.176930.figure10</object-id><object-id xmlns:xlink="http://www.w3.org/1999/xlink" content-type="arpha" xlink:type="simple">55C3528F-3D01-5EF8-8B4A-E8D56AF2C10F</object-id><label>Figure 10.</label><caption><p>Habitat of <italic><tp:taxon-name><tp:taxon-name-part taxon-name-part-type="genus" reg="Ussurohelcon">Ussurohelcon</tp:taxon-name-part> <tp:taxon-name-part taxon-name-part-type="species" reg="mocchau">mocchau</tp:taxon-name-part></tp:taxon-name></italic> Long &amp; van Achterberg, sp. nov.</p></caption><graphic xmlns:xlink="http://www.w3.org/1999/xlink" xlink:href="zookeys-1266-299_article-176930__-g010.jpg" id="oo_1512054.jpg" position="float" orientation="portrait" xlink:type="simple"><uri content-type="original_file" xlink:type="simple">https://binary.pensoft.net/fig/1512054</uri></graphic></fig></tp:treatment-sec><tp:treatment-sec sec-type="Distribution"><title>Distribution.</title><p>Northwestern Vietnam: Son La province.</p></tp:treatment-sec></tp:taxon-treatment>
