# Supplementary material for: The genus Ussurohelcon Belokobylskij (Hymenoptera, Braconidae, Helconinae) in Vietnam, with descriptions of six new species
Source: Zookeys. 2026 Jan 14;1266:299–324. doi: 10.3897/zookeys.1266.176930 (PMC12824587; doi:10.3897/zookeys.1266.176930)
Supplement: XML Treatment for Ussurohelcon similis [file zookeys.1266.176930-treatment6.xml]

<!DOCTYPE tp:taxon-treatment
  PUBLIC "-//TaxonX//DTD Taxonomic Treatment Publishing DTD v0 20100105//EN" "tax-treatment-NSO.dtd">
<tp:taxon-treatment xmlns:tp="http://www.plazi.org/taxpub"><tp:treatment-meta><kwd-group><label>Taxon classification</label><kwd>
                <named-content content-type="kingdom">Animalia</named-content>
              </kwd><kwd>
                <named-content content-type="order">Hymenoptera</named-content>
              </kwd><kwd>
                <named-content content-type="family">Braconidae</named-content>
              </kwd></kwd-group><mixed-citation publication-type="journal"><person-group><name><surname>Oanh</surname><given-names>Nguyen Thi</given-names></name><name><surname>Dzuong</surname><given-names>Nguyen Van</given-names></name><name><surname>Long</surname><given-names>Khuat Dang</given-names></name><name><surname>van Achterberg</surname><given-names>Cornelis</given-names></name><name><surname>Hiep</surname><given-names>Nguyen Duc</given-names></name></person-group><article-title>The genus
                    <italic><tp:taxon-name><tp:taxon-name-part taxon-name-part-type="genus" reg="Ussurohelcon">Ussurohelcon</tp:taxon-name-part></tp:taxon-name></italic> Belokobylskij (<tp:taxon-name><tp:taxon-name-part taxon-name-part-type="order" reg="Hymenoptera">Hymenoptera</tp:taxon-name-part></tp:taxon-name>, <tp:taxon-name><tp:taxon-name-part taxon-name-part-type="family" reg="Braconidae">Braconidae</tp:taxon-name-part></tp:taxon-name>, <tp:taxon-name><tp:taxon-name-part taxon-name-part-type="subfamily" reg="Helconinae">Helconinae</tp:taxon-name-part></tp:taxon-name>) in Vietnam, with descriptions of six new species</article-title><source>Zookeys</source><day>14</day><month>01</month><year>2026</year><volume>1266</volume><fpage>299</fpage><lpage>324</lpage><pub-id pub-id-type="doi">10.3897/zookeys.1266.176930</pub-id></mixed-citation></tp:treatment-meta><tp:nomenclature><tp:taxon-name><object-id xmlns:xlink="http://www.w3.org/1999/xlink" content-type="arpha" xlink:type="simple">A66548F0-5D4D-5C1C-9D1D-12CF274C000A</object-id><tp:taxon-name-part taxon-name-part-type="genus" reg="Ussurohelcon">Ussurohelcon</tp:taxon-name-part> <tp:taxon-name-part taxon-name-part-type="species" reg="similis">similis</tp:taxon-name-part><object-id xmlns:xlink="http://www.w3.org/1999/xlink" content-type="zoobank" xlink:type="simple">https://zoobank.org/1AB22F15-A253-4E83-AFB4-2F48D30BE7EE</object-id></tp:taxon-name><tp:taxon-authority>Long</tp:taxon-authority><tp:taxon-status xmlns:xlink="http://www.w3.org/1999/xlink" xlink:type="simple">sp. nov.</tp:taxon-status><xref ref-type="fig" rid="F11">Figs 11</xref><xref ref-type="fig" rid="F12">, 12</xref></tp:nomenclature><tp:treatment-sec sec-type="Type material"><title>Type material.</title><p><bold><italic>Holotype</italic></bold>: • ♀, labelled “Hel.<bold>024</bold>” (<abbrev xmlns:xlink="http://www.w3.org/1999/xlink" content-type="institution" xlink:title="Institute of Ecology and Biological Resources" xlink:type="simple">IEBR</abbrev>), North-Central Vietnam: Ha Tinh, Huong Son, forest, <named-content xmlns:xlink="http://www.w3.org/1999/xlink" content-type="dwc:verbatimCoordinates" xlink:type="simple">18°22'N, 106°13'E</named-content>, 900 m, May 5, 1998, Malaise [trap], <named-content xmlns:xlink="http://www.w3.org/1999/xlink" content-type="dwc:institutional_code" xlink:title="American Museum of Natural History, New York" xlink:href="http://grbio.org/institution/american-museum-natural-history" xlink:type="simple">AMNH</named-content>, K. Long.</p></tp:treatment-sec><tp:treatment-sec sec-type="Notes"><title>Notes.</title><p><italic><tp:taxon-name><tp:taxon-name-part taxon-name-part-type="genus" reg="Ussurohelcon">Ussurohelcon</tp:taxon-name-part> <tp:taxon-name-part taxon-name-part-type="species" reg="similis">similis</tp:taxon-name-part></tp:taxon-name></italic> sp. nov. is similar to <italic><tp:taxon-name><tp:taxon-name-part taxon-name-part-type="genus" reg="Ussurohelcon">U.</tp:taxon-name-part> <tp:taxon-name-part taxon-name-part-type="species" reg="nigricornis">nigricornis</tp:taxon-name-part></tp:taxon-name></italic> van Achterberg from Oriental (Malaysia) but differs by the following characters: 1) occipital flange short and narrow (vs wide in <italic><tp:taxon-name><tp:taxon-name-part taxon-name-part-type="genus" reg="Ussurohelcon">U.</tp:taxon-name-part> <tp:taxon-name-part taxon-name-part-type="species" reg="nigricornis">nigricornis</tp:taxon-name-part></tp:taxon-name></italic>); 2) vein r of fore wing 0.35× length of 2-SR (vs 0.5× in <italic><tp:taxon-name><tp:taxon-name-part taxon-name-part-type="genus" reg="Ussurohelcon">U.</tp:taxon-name-part> <tp:taxon-name-part taxon-name-part-type="species" reg="nigricornis">nigricornis</tp:taxon-name-part></tp:taxon-name></italic>); and 3) length of first metasomal tergite 1.75× its posterior width (vs 1.4× in <italic><tp:taxon-name><tp:taxon-name-part taxon-name-part-type="genus" reg="Ussurohelcon">U.</tp:taxon-name-part> <tp:taxon-name-part taxon-name-part-type="species" reg="nigricornis">nigricornis</tp:taxon-name-part></tp:taxon-name></italic>).</p></tp:treatment-sec><tp:treatment-sec sec-type="Description"><title>Description.</title><p>Holotype, ♀, length of body 7.5 mm, fore wing 5.5 mm, ovipositor sheath 6.5 mm (Fig. <xref ref-type="fig" rid="F11">11</xref>).</p><fig id="F11" position="float" orientation="portrait"><object-id xmlns:xlink="http://www.w3.org/1999/xlink" content-type="doi" xlink:type="simple">10.3897/zookeys.1266.176930.figure11</object-id><object-id xmlns:xlink="http://www.w3.org/1999/xlink" content-type="arpha" xlink:type="simple">A7C327BA-F055-5DD6-99D3-FCB1464CD069</object-id><label>Figure 11.</label><caption><p>Habitus of <italic><tp:taxon-name><tp:taxon-name-part taxon-name-part-type="genus" reg="Ussurohelcon">Ussurohelcon</tp:taxon-name-part> <tp:taxon-name-part taxon-name-part-type="species" reg="similis">similis</tp:taxon-name-part></tp:taxon-name></italic> Long, sp. nov., holotype, female, dorsal view.</p></caption><graphic xmlns:xlink="http://www.w3.org/1999/xlink" xlink:href="zookeys-1266-299_article-176930__-g011.jpg" id="oo_1512055.jpg" position="float" orientation="portrait" xlink:type="simple"><uri content-type="original_file" xlink:type="simple">https://binary.pensoft.net/fig/1512055</uri></graphic></fig><p><bold><italic>Head</italic></bold>. Antena with 27 flagellomeres; antenna of ♀ without white band; length of scapus 2.4× its maximum width; length of first flagellomere 1.1× second one; length of first, second, and penultimate flagellomeres 3.4, 3.2, and 1.0× their widths, respectively; in dorsal view, length of maxillary palp 0.4× height of head; occipital carina dorsally complete, weakly angularly curved; head 2.0× as wide as length medially; eye 2.5× as long as temple (Fig. <xref ref-type="fig" rid="F12">12A</xref>); frons anteriorly smooth, laterally rugo-punctate; vertex and temple punctate; occipital carina dorsally complete, medio-dorsally roundly curved; ocelli small, <abbrev xmlns:xlink="http://www.w3.org/1999/xlink" xlink:title="Minimum ocular–ocellar distance" xlink:type="simple">OOL</abbrev>: <abbrev xmlns:xlink="http://www.w3.org/1999/xlink" xlink:title="Diameter of posterior ocellus" xlink:type="simple">OD</abbrev>: <abbrev xmlns:xlink="http://www.w3.org/1999/xlink" xlink:title="Minimum postocellar line" xlink:type="simple">POL</abbrev> = 10: 4: 5 (Fig. <xref ref-type="fig" rid="F12">12A</xref>); in frontal view, glossa short; between antennal sockets lamella blunt, protruding above depression; width of face 0.8× length of face and clypeus combined; eye length 1.2× malar space; malar space 2.6× mandible width; face with obtuse median ridge, largely rugo-punctate, area close to antennal sockets with few transverse rugosities (Fig. <xref ref-type="fig" rid="F12">12B</xref>); clypeus without depression, largely rugo-punctate as face (Fig. <xref ref-type="fig" rid="F12">12B</xref>); ventral margin of clypeus with obtuse medial process; occipital flange wide, protruding behind mandible, 0.8× as long as basal width of mandible (Fig. <xref ref-type="fig" rid="F12">12C, I</xref>); in lateral view, eye length 1.35× its width and 2.3× (as long as and temple medially; malar space 2.6× as long as basal width of mandible; mandible basally rugo-punctate, apically smooth, ventrally with long setae (Fig. <xref ref-type="fig" rid="F12">12I</xref>).</p><fig id="F12" position="float" orientation="portrait"><object-id xmlns:xlink="http://www.w3.org/1999/xlink" content-type="doi" xlink:type="simple">10.3897/zookeys.1266.176930.figure12</object-id><object-id xmlns:xlink="http://www.w3.org/1999/xlink" content-type="arpha" xlink:type="simple">89A089C0-51E0-564E-B072-A6B60A7FA864</object-id><label>Figure 12.</label><caption><p><italic><tp:taxon-name><tp:taxon-name-part taxon-name-part-type="genus" reg="Ussurohelcon">Ussurohelcon</tp:taxon-name-part> <tp:taxon-name-part taxon-name-part-type="species" reg="similis">similis</tp:taxon-name-part></tp:taxon-name></italic> Long, sp. nov., holotype, female. <bold>A</bold>. Head, dorsal view; <bold>B</bold>. Head, frontal view; <bold>C</bold>. Head, lateral; <bold>D</bold>. Mesonotum, dorsal view; <bold>E</bold>. Mesosoma, lateral view; <bold>F</bold>. Propodeum; <bold>G</bold>. Metasoma, dorsal view; <bold>H</bold>. Fore wing; <bold>I</bold>. Occipital flange and mandible, red arrow indicates width of mandible, and white arrow indicates length of ventral occipital flange; <bold>J</bold>. Hind wing. Scale bars in mm.</p></caption><graphic xmlns:xlink="http://www.w3.org/1999/xlink" xlink:href="zookeys-1266-299_article-176930__-g012.jpg" id="oo_1512056.jpg" position="float" orientation="portrait" xlink:type="simple"><uri content-type="original_file" xlink:type="simple">https://binary.pensoft.net/fig/1512056</uri></graphic></fig><p><bold><italic>Mesosoma</italic></bold>. In lateral view, mesoscutum posteriorly flat; length of mesosoma 1.55× its height (Fig. <xref ref-type="fig" rid="F12">12E</xref>); pronotal side medio-anteriorly crenulate, medio-posteriorly reticulate-rugulose, dorsally and ventrally coriaceous (Fig. <xref ref-type="fig" rid="F12">12E</xref>); propleuron fattened, coriaceous; prepectal carina complete, strong; postpectal carina present only medio-posteriorly; precoxal sulcus wide, anteriorly shallowly impressed, posteriorly deeper; precoxal sulcus anteriorly largely rugulose, but deeper near postpectal carina, posteriorly nearly coriaceous; remainder of mesopleuron shiny, with sparse, fine punctures (Fig. <xref ref-type="fig" rid="F12">12E</xref>); metapleuron areolate-rugose; anteriorly notauli deep and narrower, crenulate, posteriorly widely crenulate (Fig. <xref ref-type="fig" rid="F12">12E</xref>); mesoscutal lobes with sparse fine punctures (Fig. <xref ref-type="fig" rid="F12">12D</xref>); medio-posterior carina on 0.4 apical of the median lobe of mesoscutum; scutellar sulcus wide and deep, 0.55× as long as scutellum, with five carinae; scutellum convex, finely and sparsely punctulate (Fig. <xref ref-type="fig" rid="F12">12D</xref>); propodeum with short basal carina, with median closed areola connecting transverse rugae antero-laterally and rugosity posteriorly; baso-lateral areas of propodeum smooth; areola setose and rugulose (Fig. <xref ref-type="fig" rid="F12">12F</xref>).</p><p><bold><italic>Wings</italic></bold>. Fore wing: pterostigma 2.5× as long as width medially (Fig. <xref ref-type="fig" rid="F12">12H</xref>); vein 1-SR absent; r: 3-SR: SR1 = 5: 14: 44; 2-SR: 3-SR: r-m: 2-M = 13: 14: 6: 20; vein r-m subvertical; m-cu far postfurcal; cu-a: 1-CU1: 2-CU1: 3-CU1= 7: 4: 16: 7 ; 1-M distinctly curved basally; veins 1A and 2A developed, unsclerotized (Fig. <xref ref-type="fig" rid="F12">12H</xref>). Hind wing: M+CU: 1-M: cu-a: 1r-m = 35: 10: 8: 12 (Fig. <xref ref-type="fig" rid="F12">12J</xref>); vein cu-a weakly curved and area basad of it sparsely setose (Fig. <xref ref-type="fig" rid="F12">12J</xref>).</p><p><bold><italic>Legs</italic></bold>. Length of fore tarsus 1.2× fore tibia; hind tarsal claw simple, large; length of femur, tibia and basitarsus of hind leg 4.00, 6.90 and 5.75× their maximum width, respectively; length of inner and outer hind tibial spurs 0.3 and 0.2× hind basitarsus, respectively.</p><p><bold><italic>Metasoma</italic></bold>. Length of first tergite 1.75× its posterior width, its surface largely smooth (Fig. <xref ref-type="fig" rid="F12">12G</xref>), and dorsal carinae strong, extending on 0.8 basal of the tergite; second tergite 1.1× longer third tergite; second suture indistinct medially (Fig. <xref ref-type="fig" rid="F12">12G</xref>); length of visible ovipositor sheath 1.2× fore wing.</p><p><bold><italic>Colour</italic></bold>. Black; antenna dark brown, except scapus basally yellow; palpi basally brown, apically yellow; fore leg brown, except apical femur, tibia, and tarsus yellow; middle leg brown, except tibia and tarsus yellow; hind leg brown, except coxa black; wing veins brown; wing membrane hyaline; first metasomal tergite blackish brown; second and third tergites brown; the following tergites brownish yellow; sternites whitish yellow; ovipositor sheath brown, apically yellow; ovipositor yellow.</p><p><bold>Male</bold>. Unknown.</p></tp:treatment-sec><tp:treatment-sec sec-type="Etymology"><title>Etymology.</title><p>Named from “simulo” (Latin for “imitate, copy”), because this new species is similar to <italic><tp:taxon-name><tp:taxon-name-part taxon-name-part-type="genus" reg="Wroughtonia">W.</tp:taxon-name-part> <tp:taxon-name-part taxon-name-part-type="species" reg="nigricornis">nigricornis</tp:taxon-name-part></tp:taxon-name></italic> van Achterberg, 1994.</p></tp:treatment-sec><tp:treatment-sec sec-type="Biology"><title>Biology.</title><p>Unknown.</p></tp:treatment-sec><tp:treatment-sec sec-type="Distribution"><title>Distribution.</title><p>North-Central Vietnam: Ha Tinh province.</p></tp:treatment-sec></tp:taxon-treatment>
