# Supplementary material for: The genus Ussurohelcon Belokobylskij (Hymenoptera, Braconidae, Helconinae) in Vietnam, with descriptions of six new species
Source: Zookeys. 2026 Jan 14;1266:299–324. doi: 10.3897/zookeys.1266.176930 (PMC12824587; doi:10.3897/zookeys.1266.176930)
Supplement: XML Treatment for Ussurohelcon tuyenquang [file zookeys.1266.176930-treatment7.xml]

<!DOCTYPE tp:taxon-treatment
  PUBLIC "-//TaxonX//DTD Taxonomic Treatment Publishing DTD v0 20100105//EN" "tax-treatment-NSO.dtd">
<tp:taxon-treatment xmlns:tp="http://www.plazi.org/taxpub"><tp:treatment-meta><kwd-group><label>Taxon classification</label><kwd>
                <named-content content-type="kingdom">Animalia</named-content>
              </kwd><kwd>
                <named-content content-type="order">Hymenoptera</named-content>
              </kwd><kwd>
                <named-content content-type="family">Braconidae</named-content>
              </kwd></kwd-group><mixed-citation publication-type="journal"><person-group><name><surname>Oanh</surname><given-names>Nguyen Thi</given-names></name><name><surname>Dzuong</surname><given-names>Nguyen Van</given-names></name><name><surname>Long</surname><given-names>Khuat Dang</given-names></name><name><surname>van Achterberg</surname><given-names>Cornelis</given-names></name><name><surname>Hiep</surname><given-names>Nguyen Duc</given-names></name></person-group><article-title>The genus
                    <italic><tp:taxon-name><tp:taxon-name-part taxon-name-part-type="genus" reg="Ussurohelcon">Ussurohelcon</tp:taxon-name-part></tp:taxon-name></italic> Belokobylskij (<tp:taxon-name><tp:taxon-name-part taxon-name-part-type="order" reg="Hymenoptera">Hymenoptera</tp:taxon-name-part></tp:taxon-name>, <tp:taxon-name><tp:taxon-name-part taxon-name-part-type="family" reg="Braconidae">Braconidae</tp:taxon-name-part></tp:taxon-name>, <tp:taxon-name><tp:taxon-name-part taxon-name-part-type="subfamily" reg="Helconinae">Helconinae</tp:taxon-name-part></tp:taxon-name>) in Vietnam, with descriptions of six new species</article-title><source>Zookeys</source><day>14</day><month>01</month><year>2026</year><volume>1266</volume><fpage>299</fpage><lpage>324</lpage><pub-id pub-id-type="doi">10.3897/zookeys.1266.176930</pub-id></mixed-citation></tp:treatment-meta><tp:nomenclature><tp:taxon-name><object-id xmlns:xlink="http://www.w3.org/1999/xlink" content-type="arpha" xlink:type="simple">F764DF3A-925E-5B3C-9E6B-8685EC994950</object-id><tp:taxon-name-part taxon-name-part-type="genus" reg="Ussurohelcon">Ussurohelcon</tp:taxon-name-part> <tp:taxon-name-part taxon-name-part-type="species" reg="tuyenquang">tuyenquang</tp:taxon-name-part><object-id xmlns:xlink="http://www.w3.org/1999/xlink" content-type="zoobank" xlink:type="simple">https://zoobank.org/70486BC9-37C8-4C0D-B378-9358672383CF</object-id></tp:taxon-name><tp:taxon-authority>Long</tp:taxon-authority><tp:taxon-status xmlns:xlink="http://www.w3.org/1999/xlink" xlink:type="simple">sp. nov.</tp:taxon-status><xref ref-type="fig" rid="F13">Figs 13</xref><xref ref-type="fig" rid="F14">, 14</xref></tp:nomenclature><tp:treatment-sec sec-type="Type material"><title>Type material.</title><p><bold><italic>Holotype</italic></bold>: • ♀, labelled “Hel.<bold>026</bold>” (<abbrev xmlns:xlink="http://www.w3.org/1999/xlink" content-type="institution" xlink:title="Institute of Ecology and Biological Resources" xlink:type="simple">IEBR</abbrev>), Northeast Vietnam: Tuyen Quang, Na Hang NP, Son Phu, forest, Malaise [trap], <named-content xmlns:xlink="http://www.w3.org/1999/xlink" content-type="dwc:verbatimCoordinates" xlink:type="simple">22°17'32"N, 105°28'19"E</named-content>, 573 m, 25.viii.2017, KD Long.</p></tp:treatment-sec><tp:treatment-sec sec-type="Notes"><title>Notes.</title><p><italic><tp:taxon-name><tp:taxon-name-part taxon-name-part-type="genus" reg="Ussurohelcon">Ussurohelcon</tp:taxon-name-part> <tp:taxon-name-part taxon-name-part-type="species" reg="tuyenquang">tuyenquang</tp:taxon-name-part></tp:taxon-name></italic> sp. nov. shares with other species with 1-SR of fore wing short and vein r-m of fore wing inclivous but can be distinguished by the following characters: first metasomal tergite 1.5× its apical width (vs 1.2–1.3× in the others); ovipositor sheath 1.5× fore wing (vs 1.0–1.3 in the others); and propleuron black, and mesonotum black (vs propleuron yellow or pale brown, and mesonotum entirely yellow or yellowish brown in the others).</p></tp:treatment-sec><tp:treatment-sec sec-type="Description"><title>Description.</title><p>Holotype, ♀, length of body 8.0 mm, fore wing 5.8 mm, ovipositor sheath 8.5 mm (Fig. <xref ref-type="fig" rid="F13">13</xref>).</p><fig id="F13" position="float" orientation="portrait"><object-id xmlns:xlink="http://www.w3.org/1999/xlink" content-type="doi" xlink:type="simple">10.3897/zookeys.1266.176930.figure13</object-id><object-id xmlns:xlink="http://www.w3.org/1999/xlink" content-type="arpha" xlink:type="simple">E2216056-6B4C-50C6-8745-06B382F57955</object-id><label>Figure 13.</label><caption><p>Habitus of <italic><tp:taxon-name><tp:taxon-name-part taxon-name-part-type="genus" reg="Ussurohelcon">Ussurohelcon</tp:taxon-name-part> <tp:taxon-name-part taxon-name-part-type="species" reg="tuyenquang">tuyenquang</tp:taxon-name-part></tp:taxon-name></italic> Long, sp. nov., holotype, female, lateral view.</p></caption><graphic xmlns:xlink="http://www.w3.org/1999/xlink" xlink:href="zookeys-1266-299_article-176930__-g013.jpg" id="oo_1512057.jpg" position="float" orientation="portrait" xlink:type="simple"><uri content-type="original_file" xlink:type="simple">https://binary.pensoft.net/fig/1512057</uri></graphic></fig><p><bold><italic>Head</italic></bold>. Antena with 29 flagellomeres; antenna of ♀ without white band; length of scapus 2.6× its maximum width scapus; length of first flagellomere 1.1× second one; length of first, second, and penultimate flagellomeres 3.4, 3.0, and 1.0× their widths, respectively; in dorsal view, occipital carina complete, evenly medio-dorsally curved (Fig. <xref ref-type="fig" rid="F14">14A</xref>); frons medially depressed, laterally punctate; between antennal sockets lamella obtuse, protruding above depression, connecting ridge in face; head 2.2× as wide as length medially; length of eye 2.9× temple (Fig. <xref ref-type="fig" rid="F14">14A</xref>); ocelli small, <abbrev xmlns:xlink="http://www.w3.org/1999/xlink" xlink:title="Minimum ocular–ocellar distance" xlink:type="simple">OOL</abbrev>: <abbrev xmlns:xlink="http://www.w3.org/1999/xlink" xlink:title="Diameter of posterior ocellus" xlink:type="simple">OD</abbrev>: <abbrev xmlns:xlink="http://www.w3.org/1999/xlink" xlink:title="Minimum postocellar line" xlink:type="simple">POL</abbrev> = 11: 4: 4 (Fig. <xref ref-type="fig" rid="F14">14A</xref>); vertex and temple with dense, fine punctures (Fig. <xref ref-type="fig" rid="F14">14A</xref>); in frontal view, glossa and palpi very short; clypeus with wide, triangular medio-posterior depression, ventral margin of clypeus with distinct pointed medial process; clypeus rugo-punctate; width of face 0.8× length of face and clypeus medially combined; eye 1.2× as long as malar space; malar space 2.1× basal width of mandible; face with obtuse median ridge, largely rugose (Fig. <xref ref-type="fig" rid="F14">14B</xref>); occipital flange wide protruding behind mandible, as long as basal width of mandible (Fig. <xref ref-type="fig" rid="F14">14G</xref>); in lateral view, eye length 1.7× as long as its width, and 2.6× malar space; malar space largely rugo-punctate; mandible twisted, with long and dense setae, basally rugo-punctate, medio-apically smooth (Fig. <xref ref-type="fig" rid="F14">14C, G</xref>).</p><fig id="F14" position="float" orientation="portrait"><object-id xmlns:xlink="http://www.w3.org/1999/xlink" content-type="doi" xlink:type="simple">10.3897/zookeys.1266.176930.figure14</object-id><object-id xmlns:xlink="http://www.w3.org/1999/xlink" content-type="arpha" xlink:type="simple">A5573410-F8C1-5618-A894-8A51D1C06B71</object-id><label>Figure 14.</label><caption><p><italic><tp:taxon-name><tp:taxon-name-part taxon-name-part-type="genus" reg="Ussurohelcon">Ussurohelcon</tp:taxon-name-part> <tp:taxon-name-part taxon-name-part-type="species" reg="tuyenquang">tuyenquang</tp:taxon-name-part></tp:taxon-name></italic> Long, sp. nov., holotype, female. <bold>A</bold>. Head, dorsal view; <bold>B</bold>. Head, frontal view; <bold>C</bold>. Head, lateral view; <bold>D</bold>. Mesonotum, dorsal view; <bold>E</bold>. Mesosoma, lateral view; <bold>F</bold>. Propodeum; <bold>G</bold>. Occipital flange and mandible, red arrow indicates width of mandible, and white arrow indicates length of ventral occipital flange; <bold>H</bold>. Metasoma, dorsal view; <bold>I</bold>. Fore wing; <bold>J</bold>. Hind wing. Scale bars in mm.</p></caption><graphic xmlns:xlink="http://www.w3.org/1999/xlink" xlink:href="zookeys-1266-299_article-176930__-g014.jpg" id="oo_1512058.jpg" position="float" orientation="portrait" xlink:type="simple"><uri content-type="original_file" xlink:type="simple">https://binary.pensoft.net/fig/1512058</uri></graphic></fig><p><bold><italic>Mesosoma</italic></bold>. In lateral view, mesoscutum posteriorly weakly convex; length of mesosoma 1.55× its height (Fig. <xref ref-type="fig" rid="F14">14E</xref>); pronotal side largely crenulate medially, dorsally and ventrally shiny, with dense, fine punctures; propleuron narrow, coriaceous (Fig. <xref ref-type="fig" rid="F14">14E</xref>); prepectal carina complete, strong; postpectal carina present only medio-posteriorly; precoxal sulcus wide and shallowly impressed, but deeper near postpectal carina, weakly crenulate; remainder of mesopleuron (dorsally and ventrally) finely punctate (Fig. <xref ref-type="fig" rid="F4">4E</xref>); metapleuron reticulate-rugose; notauli rather wide and deep, extending close to scutellar sulcus, posteriorly widely crenulate (Fig. <xref ref-type="fig" rid="F14">14E</xref>); mesoscutal lobes with dense, fine punctures; medio-posterior carina on 0.4 apical of the median lobe of mesoscutum (Fig. <xref ref-type="fig" rid="F14">14D</xref>); scutellar sulcus deep and wide, 0.5× as long as scutellum, with three carinae; scutellum convex and finely punctate (Fig. <xref ref-type="fig" rid="F14">14D</xref>); propodeum laterally and posteriorly densely setose, with median closed areola, connecting transverse rugae antero-laterally and two posteriorly rugosities; baso-lateral areas of propodeum smooth; areola with sparse, irregular rugosities (Fig. <xref ref-type="fig" rid="F14">14</xref> F).</p><p><bold><italic>Wings</italic></bold>. Fore wing: pterostigma 2.6× as long as width medially (Fig. <xref ref-type="fig" rid="F14">14I</xref>); r: 2-SR: 3-SR: r-m: SR1 = 5: 12: 11: 7: 42; r: 3-SR: SR1 = 5: 11: 42; 2-SR: 3-SR: r-m = 12: 11: 7; 3-SR: 2-M = 11: 18; vein r-m reclivous; vein 1-M curved basally (Fig. <xref ref-type="fig" rid="F14">14I</xref>); cu-a far postfurcal; 1-CU1: cu-a: 2-CU1: 3-CU1 = 5: 7: 14: 7; vein 1-SR very short; 1-M distinctly curved throughout; vein r-m inclivous; vein 2A developed, sclerotized; vein a basally sclerotized; medio-apically pigmented (Fig. <xref ref-type="fig" rid="F14">14I</xref>). Hind wing: M+CU: 1-M: cu-a: 1r-m = 40: 10: 14: 15 (Fig. <xref ref-type="fig" rid="F14">14J</xref>); marginal cell of hind wing more or less evenly widening apicad and apically comparatively wide; vein cu-a apically curved and area basad of it largely glabrous (Fig. <xref ref-type="fig" rid="F14">14J</xref>).</p><p><bold><italic>Legs</italic></bold>. Length of fore tarsus 1.4× fore tibia; length of femur, tibia, and basitarsus of hind leg 3.5, 7.1, and 7.7× their maximum width, respectively; hind inner and outer tibial spurs 0.25 and 0.2× hind basitarsus, respectively.</p><p><bold><italic>Metasoma</italic></bold>. Length of first tergite 1.5× its posterior width, its surface largely smooth (Fig. <xref ref-type="fig" rid="F14">14H</xref>), and dorsal carinae basally strong, up to 0.7 basal of the tergite; second tergite 0.9× third tergite, second suture distinct (Fig. <xref ref-type="fig" rid="F14">14H</xref>); length of ovipositor sheath 1.5× fore wing; ovipositor straight.</p><p><bold><italic>Colour</italic></bold>. Black, pronotum yellow; antenna black; glossa yellow; palpi basally brown, apically yellow; fore and middle legs brown, except tibia and tarsus yellow; hind coxa and femur black; hind tibia and tarsus brown; wing veins and setae brown; wing membrane hyaline; first to third metasomal tergites blackish brown to black and following tergites yellowish brown; sternites dirty yellow; ovipositor sheath brown, apically yellow; ovipositor yellow.</p><p><bold>Male</bold>. Unknown.</p></tp:treatment-sec><tp:treatment-sec sec-type="Etymology"><title>Etymology.</title><p>The new species is named after the type locality, Tuyen Quang province, Northeastern Vietnam.</p></tp:treatment-sec><tp:treatment-sec sec-type="Biology"><title>Biology.</title><p>Unknown.</p></tp:treatment-sec><tp:treatment-sec sec-type="Distribution"><title>Distribution.</title><p>Northeastern Vietnam: Tuyen Quang province.</p></tp:treatment-sec><tp:treatment-sec><!--Section generated to contain objects referenced in tp:taxon-treatment.--><fig id="F4" position="float" orientation="portrait"><object-id xmlns:xlink="http://www.w3.org/1999/xlink" content-type="doi" xlink:type="simple">10.3897/zookeys.1266.176930.figure4</object-id><object-id xmlns:xlink="http://www.w3.org/1999/xlink" content-type="arpha" xlink:type="simple">D3D40429-9715-524E-9C21-25B9AF2FC0BD</object-id><label>Figure 4.</label><caption><p><italic><tp:taxon-name><tp:taxon-name-part taxon-name-part-type="genus" reg="Ussurohelcon">Ussurohelcon</tp:taxon-name-part> <tp:taxon-name-part taxon-name-part-type="species" reg="hatinh">hatinh</tp:taxon-name-part></tp:taxon-name></italic> Long, sp. nov., holotype, female. <bold>A</bold>. Head, dorsal view; <bold>B</bold>. Head, frontal view; <bold>C</bold>. Head, lateral view; <bold>D</bold>. Mesonotum, dorsal view; <bold>E</bold>. Mesosoma, lateral view; <bold>F</bold>. Propodeum; <bold>G</bold>. Hind wing; <bold>H</bold>. Fore wing; <bold>I</bold>. Occipital flange and mandible, red arrow indicates width of mandible, and white arrow indicates length of ventral occipital flange; <bold>J</bold>. Metasoma, dorsal view. Scale bars in mm.</p></caption><graphic xmlns:xlink="http://www.w3.org/1999/xlink" xlink:href="zookeys-1266-299_article-176930__-g004.jpg" id="oo_1512048.jpg" position="float" orientation="portrait" xlink:type="simple"><uri content-type="original_file" xlink:type="simple">https://binary.pensoft.net/fig/1512048</uri></graphic></fig></tp:treatment-sec></tp:taxon-treatment>
